# Supplementary material for: Aerodynamics Show Membrane-Winged Theropods Were a Poor Gliding Dead-end
Source: iScience. 2020 Oct 22;23(12):101574. doi: 10.1016/j.isci.2020.101574 (PMC7756141; doi:10.1016/j.isci.2020.101574)
Supplement: Table S5. (A) Minimum Take-off Velocity Compared to Maximum Running and Leaping Speed and (B) Body Weight Support Values at Maximum Running Speed, Related to Main Text and Transparent Methods — (A) Minimum estimated take-off speed under flap running and jumping compared to estimated maximum running speed at Froude number of 15. Note that in only one case - using a bat wing area model, the lowest mass value and the highest bird flap range - is Yi capable of achieving minimal take-off speed. (B) Body weight support generated at maximum running speed for different mass and wing area models for Yi, Microraptor and Archaeopteryx. Note that for the later paravian taxa two different flap amplitude estimates were used to correspond to their ability to generate a larger amplitude flight stroke. Amp= flap amplitude in m, Bat= bat flapping frequency in Hz, Bird= bird flapping frequency in Hz, Cl= coefficient of lift, Flap=flap angle in radians, Mass is in g. Speed is in ms-1. [file mmc2.xlsx]

## Sheet: Supplementary Table 5
A)	Air Density 1.23 kg/m3														B)	Air Density 1.23 kg/m3
			Flapping frequency (hz)		Minimum take off speed (ms-1)		Running speed (ms-1)	Jumping speed (ms-1)
Taxa	Wing model	Mass (g)	Maniraptoran	Bat	Maniraptoran	Bat	Fr=15	No flapping	Maniraptoran flapping rate	Bat flapping rate												Body weight % supported
Yi	Maniraptoran	380	10	4	7.7	9.8	4.8	2.43	3	3				Taxa	Wing model	Mass (g)	Flap angle (radians)	Maniraptoran	Bat	Amp	Speed	CL=1	CL=1.2	CL=1.5	CL=1.6
		450	10	4	8.8	10.9	4.8	2.43	2.9	2.6				Yi	Maniraptoran	380	1.22	10.2335	-	0.35	4.83	0.373395	0.448074	0.560093	0.597432
		700	9	3	12.1	14.1	4.8	2.43	2.7	2.5						450	1.22	9.83931	-	0.35	4.83	0.305062	0.366074	0.457592	0.488099
	Bat	380	10	4	4.4	6.5	4.8	2.43	3.6	2.9						700	1.22	8.87931	-	0.35	4.83	0.180521	0.216625	0.270782	0.288834
		450	10	4	5.2	7.3	4.8	2.43	3.4	2.8					Bat	380	1.22	10.2335	-	0.35	4.83	0.744457	0.893348	1.11669	1.19113
		700	9	3	7.7	9.6	4.8	2.43	3	2.6						450	1.22	9.83931	-	0.35	4.83	0.608217	0.72986	0.912325	0.973147
Ambopteryx	Maniraptoran	230	11	5	11	12.5	3.8	2.08	2.3	2.1						700	1.22	8.87931	-	0.35	4.83	0.359914	0.431897	0.539871	0.575862
		310	11	4	13.3	14.7	3.8	2.08	2.2	2.1					Maniraptoran	380	1.22	-	4	0.35	4.83	0.20671	0.248051	0.310064	0.330735
		380	10	4	15.2	16.6	3.8	2.08	2	2.1						450	1.22	-	4	0.35	4.83	0.170582	0.204698	0.255873	0.272931
	Bat	230	11	4	7.1	8.6	3.8	2.08	2.4	2.2						700	1.22	-	3	0.35	4.83	0.103694	0.124433	0.155541	0.16591
		310	11	5	8.7	10.1	3.8	2.08	2.3	2.2					Bat	380	1.22	-	4	0.35	4.83	0.412127	0.494553	0.618191	0.659403
		380	10	4	9.4	10.8	3.8	2.08	2	2.2						450	1.22	-	4	0.35	4.83	0.340098	0.408117	0.510146	0.544156
M. gui	BMNHC PH881	180	12	-	3	-	4.4	-	-	-						700	1.22	-	3	0.35	4.83	0.20674	0.248088	0.310109	0.330783
		240	11	-	4.3	-	4.4	-	-	-				Ambopteryx	Maniraptoran	230	1.22	11	-	0.23	3.78	0.145834	0.175001	0.218752	0.233335
M. gui	26	950	8	-	6.1	-	5.9	-	-	-						310	1.22	11	-	0.23	3.78	0.140167	0.168201	0.210251	0.224268
	12	500	10	-	2.9	-	5.9	-	-	-						380	1.22	10	-	0.23	3.78	0.14216	0.170592	0.21324	0.227456
Archaeopteryx	13	200	12	-	2.8	-	4.3	-	-	-					Bat	230	1.22	11	-	0.23	3.78	0.275725	0.33087	0.413587	0.44116
																310	1.22	11	-	0.23	3.78	0.199343	0.239212	0.299015	0.318949
																380	1.22	10	-	0.23	3.78	0.175985	0.211182	0.263977	0.281575
															Maniraptoran	230	1.22	-	5	0.23	3.78	0.133022	0.159627	0.199533	0.212835
	Variable air densities															310	1.22	-	4	0.23	3.78	0.109614	0.131537	0.164421	0.175382
																380	1.22	-	4	0.23	3.78	0.0837046	0.100446	0.125557	0.133927
			Flapping frequency (hz)		Minimum take off speed (ms-1)		Running speed (ms-1)	Jumping speed (ms-1)							Bat	230	1.22	-	5	0.23	3.78	0.168158	0.201789	0.252237	0.269053
Taxa	Wing model	Mass (g)	Maniraptoran	Bat	Maniraptoran	Bat	Fr=15	No flapping	Maniraptoran flapping rate	Bat flapping rate						310	1.22	-	4	0.23	3.78	0.121763	0.146116	0.182645	0.194821
Yi	Maniraptoran	380	10	4	7.93545	10.087	4.8	2.43	3	3						380	1.22	-	4	0.23	3.78	0.0954736	0.114568	0.14321	0.152758
		450	10	4	9.08866	11.174	4.8	2.43	2.9	2.6				M. gui	BMNHC PH881	180	1.22	12	-	0.32	4.39	0.935821	1.12299	1.40373	1.49731
		700	9	3	12.5209	14.4414	4.8	2.43	2.7	2.5						240	1.22	11	-	0.32	4.39	0.636033	0.763239	0.954049	1.01765
	Bat	380	10	4	4.57664	6.72819	4.8	2.43	3.6	2.9				M. gui	26	950	1.22	6	-	0.55	5.86	0.509807	0.611769	0.764711	0.815692
		450	10	4	5.43356	7.51893	4.8	2.43	3.4	2.8					12	500	1.22	8	-	0.5	5.86	1.10024	1.32029	1.65036	1.76039
		700	9	3	7.96221	9.88268	4.8	2.43	3	2.6				Archaeopteryx	13	200	1.22	11	-	0.33	4.34	0.980115	1.17614	1.47017	1.56818
Ambopteryx	Maniraptoran	230	11	5	11.3446	12.8701	3.8	2.08	2.3	2.1				M.gui	BMNHC PH881	180	1.57	12	-	0.41	4.39	1.20042	1.4405	1.80062	1.92066
		310	11	4	13.7631	15.2079	3.8	2.08	2.2	2.1						240	1.57	11	-	0.41	4.39	0.804766	0.965719	1.20715	1.28762
		380	10	4	15.6099	17.0017	3.8	2.08	2	2.1				M. gui	26	950	1.57	6	-	0.71	5.86	0.623679	0.748415	0.935519	0.997887
	Bat	230	11	4	6.80818	8.33367	3.8	2.08	2.4	2.2					12	500	1.57	8	-	0.64	5.86	1.37103	1.64523	2.05654	2.19364
		310	11	5	8.49655	9.94131	3.8	2.08	2.3	2.2				Archaeopteryx	13	200	1.57	11	-	0.42	4.34	1.2563	1.50756	1.88445	2.01008
		380	10	4	9.77897	11.1707	3.8	2.08	2	2.2
M. gui	BMNHC PH881	180	12	-	3.06226	-	4.4	-	-	-
		240	11	-	4.39404	-	4.4	-	-	-				Variable air densities
M. gui	26	950	8	-	6.19351	-	5.9	-	-	-
	12	500	10	-	2.94367	-	5.9	-	-	-												Body weight % supported
Archaeopteryx	13	200	12	-	2.90133	-	4.3	-	-	-				Taxa	Wing model	Mass (g)	Flap angle (radians)	Maniraptoran	Bat	Amp	Speed	CL=1	CL=1.2	CL=1.5	CL=1.6
														Yi	Maniraptoran	380	1.22	10.2335	-	0.35	4.83	0.355484	0.426581	0.533227	0.568775
																450	1.22	9.83931	-	0.35	4.83	0.290429	0.348514	0.435643	0.464686
																700	1.22	8.87931	-	0.35	4.83	0.171862	0.206234	0.257793	0.274979
															Bat	380	1.22	10.2335	-	0.35	4.83	0.708747	0.850496	1.06312	1.134
																450	1.22	9.83931	-	0.35	4.83	0.579042	0.69485	0.868563	0.926467
																700	1.22	8.87931	-	0.35	4.83	0.34265	0.41118	0.513975	0.54824
															Maniraptoran	380	1.22	-	4	0.35	4.83	0.196794	0.236153	0.295191	0.314871
																450	1.22	-	4	0.35	4.83	0.162399	0.194879	0.243599	0.259839
																700	1.22	-	3	0.35	4.83	0.0987199	0.118464	0.14808	0.157952
															Bat	380	1.22	-	4	0.35	4.83	0.392358	0.47083	0.588538	0.627773
																450	1.22	-	4	0.35	4.83	0.323784	0.388541	0.485676	0.518054
																700	1.22	-	3	0.35	4.83	0.196823	0.236187	0.295234	0.314917
														Ambopteryx	Maniraptoran	230	1.22	11	-	0.23	3.78	0.138839	0.166607	0.208259	0.222142
																310	1.22	11	-	0.23	3.78	0.133444	0.160133	0.200166	0.21351
																380	1.22	10	-	0.23	3.78	0.135341	0.162409	0.203012	0.216546
															Bat	230	1.22	11	-	0.23	3.78	0.262499	0.314999	0.393748	0.419998
																310	1.22	11	-	0.23	3.78	0.189781	0.227737	0.284672	0.30365
																380	1.22	10	-	0.23	3.78	0.167543	0.201052	0.251315	0.268069
															Maniraptoran	230	1.22	-	5	0.23	3.78	0.126641	0.15197	0.189962	0.202626
																310	1.22	-	4	0.23	3.78	0.104356	0.125227	0.156534	0.16697
																380	1.22	-	4	0.23	3.78	0.0796895	0.0956274	0.119534	0.127503
															Bat	230	1.22	-	5	0.23	3.78	0.160092	0.19211	0.240138	0.256147
																310	1.22	-	4	0.23	3.78	0.115923	0.139107	0.173884	0.185476
																380	1.22	-	4	0.23	3.78	0.090894	0.109073	0.136341	0.14543
														M. gui	BMNHC PH881	180	1.22	12	-	0.32	4.39	0.919844	1.10381	1.37977	1.47175
																240	1.22	11	-	0.32	4.39	0.625174	0.750208	0.93776	1.00028
														M. gui	26	950	1.22	6	-	0.55	5.86	0.501103	0.601324	0.751655	0.801765
															12	500	1.22	8	-	0.5	5.86	1.10024	1.32029	1.65036	1.76039
														Archaeopteryx	13	200	1.22	11	-	0.33	4.34	0.938679	1.12641	1.40802	1.50189
														M.gui	BMNHC PH881	180	1.57	12	-	0.41	4.39	1.17992	1.4159	1.76988	1.88787
																240	1.57	11	-	0.41	4.39	0.791026	0.949231	1.18654	1.26564
														M. gui	26	950	1.57	6	-	0.71	5.86	0.613031	0.735637	0.919546	0.980849
															12	500	1.57	8	-	0.64	5.86	1.34762	1.61714	2.02143	2.15619
														Archaeopteryx	13	200	1.57	11	-	0.42	4.34	1.20319	1.44383	1.80479	1.9251
