# Supplementary material for: Aerodynamics Show Membrane-Winged Theropods Were a Poor Gliding Dead-end
Source: iScience. 2020 Oct 22;23(12):101574. doi: 10.1016/j.isci.2020.101574 (PMC7756141; doi:10.1016/j.isci.2020.101574)
Supplement: Table S7. WAIR Support Values at Reduced Body Speeds and Flap Angles, Related to Main Text and Transparent Methods — (A) 70° flap angle, speed 1.2 ms-1, (B) 50° flap angle, speed 1.2 ms-1, C) 70° flap angle, speed 0.6 ms-1. [file mmc3.xlsx]

## Sheet: Supplementary Table 7
A)	Air Density 1.23 kg/m3							Variable air densities									C)
70° flap angle, speed 1.2 ms-1								70° flap angle, speed 1.2 ms-1									70° flap angle, speed 0.6 ms-1
Taxa	Wing model	Mass (kg)	Flapping frequency (hz)	Speed (ms-1)	Body weights support	WAIR?		Taxa	Wing model	Mass (kg)	Flapping frequency (hz)	Speed (ms-1)	Body weights support	WAIR?			Taxa	Wing model	Mass (kg)	Flapping frequency (hz)	Speed (ms-1)	Body weights support	WAIR?
Yi	Maniraptoran	0.38	10	1.2	0.12	WAIR		Yi	Maniraptoran	0.38	10	1.2	0.11475	WAIR			Yi	Maniraptoran	0.38	10	0.6	0.09	WAIR
		0.38	4	1.2	0.04	NOT				0.38	4	1.2	0.0346469	NOT					0.38	4	0.6	0.02	NOT
		0.45	10	1.2	0.1	WAIR				0.45	10	1.2	0.0913903	WAIR					0.45	10	0.6	0.07	WAIR
		0.45	4	1.2	0.03	NOT				0.45	4	1.2	0.0292574	NOT					0.45	4	0.6	0.02	NOT
		0.7	9	1.2	0.05	NOT				0.7	9	1.2	0.05056	NOT					0.7	9	0.6	0.04	NOT
		0.7	4	1.2	0.02	NOT				0.7	4	1.2	0.0188083	NOT					0.7	4	0.6	0.01	NOT
	Bat	0.38	10	1.2	0.24	WAIR			Bat	0.38	10	1.2	0.228782	WAIR				Bat	0.38	10	0.6	0.18	WAIR
		0.38	4	1.2	0.07	WAIR				0.38	4	1.2	0.0690773	WAIR					0.38	4	0.6	0.04	NOT
		0.45	10	1.2	0.19	WAIR				0.45	10	1.2	0.182209	WAIR					0.45	10	0.6	0.15	WAIR
		0.45	4	1.2	0.06	WAIR				0.45	4	1.2	0.0583319	NOT					0.45	4	0.6	0.04	NOT
		0.7	9	1.2	0.11	WAIR				0.7	9	1.2	0.100804	WAIR					0.7	9	0.6	0.08	WAIR
		0.7	4	1.2	0.04	NOT				0.7	4	1.2	0.0374991	NOT					0.7	4	0.6	0.02	NOT
Ambopteryx	Maniraptoran	0.23	11	1.2	0.05	NOT		Ambopteryx	Maniraptoran	0.23	11	1.2	0.0487622	NOT			Ambopteryx	Maniraptoran	0.23	11	0.6	0.04	NOT
		0.23	5	1.2	0.02	NOT				0.23	5	1.2	0.0152843	NOT					0.23	5	0.6	0.01	NOT
		0.31	11	1.2	0.04	NOT				0.31	11	1.2	0.0329483	NOT					0.31	11	0.6	0.02	NOT
		0.31	4	1.2	0.02	NOT				0.31	4	1.2	0.01134	NOT					0.31	4	0.6	0.01	NOT
		0.38	10	1.2	0.03	NOT				0.38	10	1.2	0.0252487	NOT					0.38	10	0.6	0.02	NOT
		0.38	4	1.2	0.01	NOT				0.38	4	1.2	0.00925101	NOT					0.38	4	0.6	0.01	NOT
	Bat	0.23	11	1.2	0.12	WAIR			Bat	0.23	11	1.2	0.107129	WAIR				Bat	0.23	11	0.6	0.07	WAIR
		0.23	4	1.2	0.04	NOT				0.23	4	1.2	0.0335791	NOT					0.23	4	0.6	0.02	NOT
		0.31	11	1.2	0.08	WAIR				0.31	11	1.2	0.0723865	WAIR					0.31	11	0.6	0.04	NOT
		0.31	4	1.2	0.03	NOT				0.31	4	1.2	0.0249135	NOT					0.31	4	0.6	0.01	NOT
		0.38	10	1.2	0.05	NOT				0.38	10	1.2	0.0554707	NOT					0.38	10	0.6	0.04	NOT
		0.38	4	1.2	0.02	NOT				0.38	4	1.2	0.0203242	NOT					0.38	4	0.6	0.01	NOT
M. gui	BMNHC PH881	0.18	12	1.2	0.33	WAIR		M. gui	BMNHC PH881	0.18	12	1.2	0.32695	WAIR			M. gui	BMNHC PH881	0.18	12	0.6	0.26	WAIR
		0.24	11	1.2	0.23	WAIR				0.24	11	1.2	0.221547	WAIR					0.24	11	0.6	0.17	WAIR
M. gui	26	0.5	10	1.2	0.41	WAIR		M. gui	26	0.5	10	1.2	0.40052	WAIR			M. gui	26	0.5	10	0.6	0.33	WAIR
M. gui	12	0.95	8	1.2	0.19	WAIR		M. gui	12	0.95	8	1.2	0.194195	WAIR			M. gui	12	0.95	8	0.6	0.16	WAIR
Archaeopteryx	13	0.2	12	1.2	0.39	WAIR		Archaeopteryx	13	0.2	12	1.2	0.375005	WAIR			Archaeopteryx	13	0.2	12	0.6	0.3	WAIR
B)																	D)
50° flap angle, speed 1.2 ms-1																	50° flap angle, speed 0.6 ms-1
Taxa	Wing model	Mass (kg)	Flapping frequency (hz)	Speed (ms-1)	Body weights support	WAIR?											Taxa	Wing model	Mass (kg)	Flapping frequency (hz)	Speed (ms-1)	Body weights support	WAIR?
Yi	Maniraptoran	0.38	10	1.2	0.07	WAIR											Yi	Maniraptoran	0.38	10	0.6	0.05	NOT
		0.38	4	1.2	0.03	NOT													0.38	4	0.6	0.01	NOT
		0.45	10	1.2	0.06	NOT													0.45	10	0.6	0.04	NOT
		0.45	4	1.2	0.02	NOT													0.45	4	0.6	0.01	NOT
		0.7	9	1.2	0.03	NOT													0.7	9	0.6	0.02	NOT
		0.7	4	1.2	0.01	NOT													0.7	4	0.6	0.01	NOT
	Bat	0.38	10	1.2	0.15	WAIR												Bat	0.38	10	0.6	0.1	WAIR
		0.38	4	1.2	0.05	NOT													0.38	4	0.6	0.03	NOT
		0.45	10	1.2	0.12	WAIR													0.45	10	0.6	0.08	WAIR
		0.45	4	1.2	0.04	NOT													0.45	4	0.6	0.02	NOT
		0.7	9	1.2	0.07	WAIR													0.7	9	0.6	0.05	NOT
		0.7	4	1.2	0.03	NOT													0.7	4	0.6	0.01	NOT
Ambopteryx	Maniraptoran	0.23	11	1.2	0.03	NOT											Ambopteryx	Maniraptoran	0.23	11	0.6	0.02	NOT
		0.23	5	1.2	0.01	NOT													0.23	5	0.6	0.01	NOT
		0.31	11	1.2	0.02	NOT													0.31	11	0.6	0.01	NOT
		0.31	4	1.2	0.02	NOT													0.31	4	0.6	0.01	NOT
		0.38	10	1.2	0.02	NOT													0.38	10	0.6	0.01	NOT
		0.38	4	1.2	0.01	NOT													0.38	4	0.6	0.01	NOT
	Bat	0.23	11	1.2	0.07	WAIR												Bat	0.23	11	0.6	0.04	NOT
		0.23	4	1.2	0.02	NOT													0.23	4	0.6	0.01	NOT
		0.31	11	1.2	0.03	NOT													0.31	11	0.6	0.02	NOT
		0.31	4	1.2	0.02	NOT													0.31	4	0.6	0.01	NOT
		0.38	10	1.2	0.03	NOT													0.38	10	0.6	0.02	NOT
		0.38	4	1.2	0.01	NOT													0.38	4	0.6	0.01	NOT
M. gui	BMNHC PH881	0.18	12	1.2	0.2	WAIR											M. gui	BMNHC PH881	0.18	12	0.6	0.15	WAIR
		0.24	11	1.2	0.14	WAIR													0.24	11	0.6	0.1	WAIR
M. gui	26	0.5	10	1.2	0.24	WAIR											M. gui	26	0.5	10	0.6	0.18	WAIR
M. gui	12	0.95	8	1.2	0.12	WAIR											M. gui	12	0.95	8	0.6	0.09	WAIR
Archaeopteryx	13	0.2	12	1.2	0.24	WAIR											Archaeopteryx	13	0.2	12	0.6	0.17	WAIR
