# Supplementary material for: Aerodynamics Show Membrane-Winged Theropods Were a Poor Gliding Dead-end
Source: iScience. 2020 Oct 22;23(12):101574. doi: 10.1016/j.isci.2020.101574 (PMC7756141; doi:10.1016/j.isci.2020.101574)
Supplement: Table S8. Comparison of Aspect Ratio versus Wing Loadings in Birds, Bats and Non-avian Theropods, Related to Main Text and Transparent Methods — Data on wing loading and aspect ratio in modern bats and mammalian gliders from Amador et al. 2019 updated to included avian powered fliers, Yi, Microraptor and Archaeopteryx. Avian data from Greenwalt 1975. [file mmc4.xlsx]

## Sheet: Supplementary Table 8
Family	Genus	Species	Wing loading (Nm-2)	Aspect ratio	Group	Reference	Flight category
Natalidae	Chilonatalus	micropus	2.94	5.92	Bats Extant	Amador et al. 2019.	Powered flight
Vespertilionidae	Kerivoula	titania	3.42	4.81	Bats Extant	Amador et al. 2019.	Powered flight
Hipposideridae	Coelops	frithi	3.84	4.33	Bats Extant	Amador et al. 2019.	Powered flight
Natalidae	Natalus	stramineus	3.9	5.8	Bats Extant	Amador et al. 2019.	Powered flight
Vespertilionidae	Kerivoula	intermedia	3.93	5.62	Bats Extant	Amador et al. 2019.	Powered flight
Vespertilionidae	Kerivoula	pellucida	3.96	4.87	Bats Extant	Amador et al. 2019.	Powered flight
Thyropteridae	Thyroptera	discifera	4.1	5.9	Bats Extant	Amador et al. 2019.	Powered flight
Thyropteridae	Thyroptera	tricolor	4.1	6	Bats Extant	Amador et al. 2019.	Powered flight
Vespertilionidae	Myotis	ater	4.18	5.52	Bats Extant	Amador et al. 2019.	Powered flight
Hipposideridae	Coelops	robinsoni	4.26	5.26	Bats Extant	Amador et al. 2019.	Powered flight
Emballonuridae	Rhynchonycteris	naso	4.3	6.5	Bats Extant	Amador et al. 2019.	Powered flight
Vespertilionidae	Phoniscus	papuensis	4.32	5.31	Bats Extant	Amador et al. 2019.	Powered flight
Mormoopidae	Pteronotus	macleayii	4.62	7.59	Bats Extant	Amador et al. 2019.	Powered flight
Rhinolophidae	Rhinolophus	pusillus	4.68	5.09	Bats Extant	Amador et al. 2019.	Powered flight
Rhinolophidae	Rhinolophus	macrotis	4.8	5.02	Bats Extant	Amador et al. 2019.	Powered flight
Vespertilionidae	Myotis	californicus	4.8	5.6	Bats Extant	Amador et al. 2019.	Powered flight
Vespertilionidae	Murina	suilla	4.83	5.37	Bats Extant	Amador et al. 2019.	Powered flight
Hipposideridae	Aselliscus	stoliczkanus	4.9	5.65	Bats Extant	Amador et al. 2019.	Powered flight
Hipposideridae	Hipposideros	cineraceus	4.9	4.47	Bats Extant	Amador et al. 2019.	Powered flight
Vespertilionidae	Myotis	siligorensis	4.96	5.51	Bats Extant	Amador et al. 2019.	Powered flight
Mormoopidae	Mormoops	blainvillii	5	6.58	Bats Extant	Amador et al. 2019.	Powered flight
Nycteridae	Nycteris	woodi	5	5.44	Bats Extant	Amador et al. 2019.	Powered flight
Rhinolophidae	Rhinolophus	monoceros	5.06	4.81	Bats Extant	Amador et al. 2019.	Powered flight
Vespertilionidae	Kerivoula	papillosa	5.08	5.55	Bats Extant	Amador et al. 2019.	Powered flight
Vespertilionidae	Myotis	davidii	5.13	6.15	Bats Extant	Amador et al. 2019.	Powered flight
Craseonycteridae	Craseonycteris	thonglongyai	5.2	7.1	Bats Extant	Amador et al. 2019.	Powered flight
Vespertilionidae	Scotophilus	nigrita	5.22	6.73	Bats Extant	Amador et al. 2019.	Powered flight
Vespertilionidae	Murina	eleryi	5.24	4.72	Bats Extant	Amador et al. 2019.	Powered flight
Vespertilionidae	Myotis	keaysi	5.3	6.4	Bats Extant	Amador et al. 2019.	Powered flight
Vespertilionidae	Rhogeesa	aeneus	5.3	6.1	Bats Extant	Amador et al. 2019.	Powered flight
Nycteridae	Nycteris	hispida	5.4	4.8	Bats Extant	Amador et al. 2019.	Powered flight
Hipposideridae	Hipposideros	pomona	5.44	4.8	Bats Extant	Amador et al. 2019.	Powered flight
Rhinolophidae	Rhinolophus	paradoxolophus	5.5	5.4	Bats Extant	Amador et al. 2019.	Powered flight
Vespertilionidae	Perimyotis	subflavus	5.6	6.1	Bats Extant	Amador et al. 2019.	Powered flight
Vespertilionidae	Myotis	ridleyi	5.61	5.65	Bats Extant	Amador et al. 2019.	Powered flight
Hipposideridae	Hipposideros	galeritus	5.62	6.09	Bats Extant	Amador et al. 2019.	Powered flight
Vespertilionidae	Hypsugo	pulveratus	5.68	5.68	Bats Extant	Amador et al. 2019.	Powered flight
Emballonuridae	Emballonura	semicaudata	5.7	7.1	Bats Extant	Amador et al. 2019.	Powered flight
Rhinolophidae	Rhinolophus	lepidus	5.7	5.6	Bats Extant	Amador et al. 2019.	Powered flight
Vespertilionidae	Neoromicia	zuluensis	5.7	6.4	Bats Extant	Amador et al. 2019.	Powered flight
Vespertilionidae	Tylonycteris	pachypus	5.7	6.2	Bats Extant	Amador et al. 2019.	Powered flight
Emballonuridae	Emballonura	monticola	5.8	7.7	Bats Extant	Amador et al. 2019.	Powered flight
Hipposideridae	Hipposideros	ridleyi	5.8	5.8	Bats Extant	Amador et al. 2019.	Powered flight
Vespertilionidae	Kerivoula	lanosa	5.8	4.6	Bats Extant	Amador et al. 2019.	Powered flight
Mormoopidae	Pteronotus	quadridens	5.88	7.52	Bats Extant	Amador et al. 2019.	Powered flight
Emballonuridae	Peropteryx	macrotis	5.9	7.6	Bats Extant	Amador et al. 2019.	Powered flight
Emballonuridae	Saccopteryx	bilineata	5.9	6.1	Bats Extant	Amador et al. 2019.	Powered flight
Nycteridae	Nycteris	arge	5.9	4.8	Bats Extant	Amador et al. 2019.	Powered flight
Vespertilionidae	Corynorhinus	rafinesquii	5.9	5.9	Bats Extant	Amador et al. 2019.	Powered flight
Rhinolophidae	Rhinolophus	stheno	6	5.9	Bats Extant	Amador et al. 2019.	Powered flight
Hipposideridae	Hipposideros	dyacorum	6.05	6.29	Bats Extant	Amador et al. 2019.	Powered flight
Hipposideridae	Hipposideros	bicolor	6.1	6.2	Bats Extant	Amador et al. 2019.	Powered flight
Vespertilionidae	Myotis	evotis	6.1	6	Bats Extant	Amador et al. 2019.	Powered flight
Vespertilionidae	Myotis	muricola	6.1	7.5	Bats Extant	Amador et al. 2019.	Powered flight
Vespertilionidae	Myotis	nattereri	6.1	6.4	Bats Extant	Amador et al. 2019.	Powered flight
Vespertilionidae	Myotis	nigricans	6.1	6.5	Bats Extant	Amador et al. 2019.	Powered flight
Vespertilionidae	Murina	cyclotis	6.13	5.13	Bats Extant	Amador et al. 2019.	Powered flight
Vespertilionidae	Rhogeesa	io	6.14	6.3	Bats Extant	Amador et al. 2019.	Powered flight
Hipposideridae	Hipposideros	coxi	6.19	6.32	Bats Extant	Amador et al. 2019.	Powered flight
Miniopteridae	Miniopterus	australis	6.2	6.8	Bats Extant	Amador et al. 2019.	Powered flight
Vespertilionidae	Myotis	thysanodes	6.2	6.1	Bats Extant	Amador et al. 2019.	Powered flight
Vespertilionidae	Nyctophilus	bifax	6.2	5.19	Bats Extant	Amador et al. 2019.	Powered flight
Nycteridae	Nycteris	thebaica	6.3	5.5	Bats Extant	Amador et al. 2019.	Powered flight
Rhinolophidae	Rhinolophus	swinnyi	6.3	6.6	Bats Extant	Amador et al. 2019.	Powered flight
Vespertilionidae	Myotis	velifer	6.3	6.2	Bats Extant	Amador et al. 2019.	Powered flight
Hipposideridae	Hipposideros	ater	6.33	5.84	Bats Extant	Amador et al. 2019.	Powered flight
Vespertilionidae	Pipistrellus	javanicus	6.36	5.48	Bats Extant	Amador et al. 2019.	Powered flight
Vespertilionidae	Myotis	bocagii (/ei)	6.4	8.5	Bats Extant	Amador et al. 2019.	Powered flight
Vespertilionidae	Vespadelus	sagittula	6.4	6.5	Bats Extant	Amador et al. 2019.	Powered flight
Vespertilionidae	Vespadelus	vulturnus	6.4	7.5	Bats Extant	Amador et al. 2019.	Powered flight
Mormoopidae	Pteronotus	portoricensis	6.5	6.7	Bats Extant	Amador et al. 2019.	Powered flight
Vespertilionidae	Myotis	sodalis	6.5	5.4	Bats Extant	Amador et al. 2019.	Powered flight
Hipposideridae	Hipposideros	caffer	6.6	6.3	Bats Extant	Amador et al. 2019.	Powered flight
Hipposideridae	Hipposideros	cervinus	6.6	6.1	Bats Extant	Amador et al. 2019.	Powered flight
Vespertilionidae	Chalinolobus	dwyeri	6.6	6	Bats Extant	Amador et al. 2019.	Powered flight
Vespertilionidae	Idionycteris	phyllotis	6.6	5.8	Bats Extant	Amador et al. 2019.	Powered flight
Vespertilionidae	Kerivoula	argentata	6.6	6.1	Bats Extant	Amador et al. 2019.	Powered flight
Vespertilionidae	Vespadelus	regulus	6.6	6.8	Bats Extant	Amador et al. 2019.	Powered flight
Rhinolophidae	Rhinolophus	landeri	6.7	6.1	Bats Extant	Amador et al. 2019.	Powered flight
Vespertilionidae	Myotis	ciliolabrum	6.7	6.1	Bats Extant	Amador et al. 2019.	Powered flight
Vespertilionidae	Myotis	leibii	6.7	6.1	Bats Extant	Amador et al. 2019.	Powered flight
Vespertilionidae	Nycticeinops	schlieffeni	6.7	6.9	Bats Extant	Amador et al. 2019.	Powered flight
Vespertilionidae	Nyctophilus	timoriensis	6.7	6.2	Bats Extant	Amador et al. 2019.	Powered flight
Rhinolophidae	Rhinolophus	trifoliatus	6.8	5.3	Bats Extant	Amador et al. 2019.	Powered flight
Vespertilionidae	Myotis	chiloensis	6.8	5.76	Bats Extant	Amador et al. 2019.	Powered flight
Vespertilionidae	Myotis	keenii	6.8	5.8	Bats Extant	Amador et al. 2019.	Powered flight
Vespertilionidae	Myotis	septentrionalis	6.8	5.8	Bats Extant	Amador et al. 2019.	Powered flight
Vespertilionidae	Pipistrellus	rueppelli	6.8	6.3	Bats Extant	Amador et al. 2019.	Powered flight
Vespertilionidae	Rhogeesa	tumida	6.8	6.2	Bats Extant	Amador et al. 2019.	Powered flight
Vespertilionidae	Parastrellus	hesperus	6.9	5.7	Bats Extant	Amador et al. 2019.	Powered flight
Phyllostomidae	Macrotus	waterhousii	6.91	6.22	Bats Extant	Amador et al. 2019.	Powered flight
Vespertilionidae	Eptesicus	bottae	7	7.04	Bats Extant	Amador et al. 2019.	Powered flight
Vespertilionidae	Laephotis	namibensis	7	5.7	Bats Extant	Amador et al. 2019.	Powered flight
Vespertilionidae	Myotis	daubentonii	7	6.3	Bats Extant	Amador et al. 2019.	Powered flight
Vespertilionidae	Pipistrellus	rusticus	7	6.8	Bats Extant	Amador et al. 2019.	Powered flight
Vespertilionidae	Chalinolobus	picatus	7.07	6.03	Bats Extant	Amador et al. 2019.	Powered flight
Vespertilionidae	Histiotus	macrotus	7.08	6.78	Bats Extant	Amador et al. 2019.	Powered flight
Nycteridae	Nycteris	macrotis	7.1	5.2	Bats Extant	Amador et al. 2019.	Powered flight
Rhinolophidae	Rhinolophus	hipposideros	7.1	5.7	Bats Extant	Amador et al. 2019.	Powered flight
Vespertilionidae	Myotis	emarginatus	7.1	5.9	Bats Extant	Amador et al. 2019.	Powered flight
Vespertilionidae	Myotis	mystacinus	7.1	6	Bats Extant	Amador et al. 2019.	Powered flight
Vespertilionidae	Neoromicia	capensis	7.1	6.4	Bats Extant	Amador et al. 2019.	Powered flight
Vespertilionidae	Plecotus	auritus	7.1	5.7	Bats Extant	Amador et al. 2019.	Powered flight
Rhinolophidae	Rhinolophus	pearsoni	7.13	6.59	Bats Extant	Amador et al. 2019.	Powered flight
Rhinolophidae	Rhinolophus	yunanensis	7.14	4.78	Bats Extant	Amador et al. 2019.	Powered flight
Vespertilionidae	Histiotus	montanus	7.17	6.6	Bats Extant	Amador et al. 2019.	Powered flight
Vespertilionidae	Corynorhinus	townsendii	7.2	5.9	Bats Extant	Amador et al. 2019.	Powered flight
Vespertilionidae	Dasypterus	ega	7.2	7.6	Bats Extant	Amador et al. 2019.	Powered flight
Vespertilionidae	Nyctophilus	geoffroyi	7.2	7	Bats Extant	Amador et al. 2019.	Powered flight
Rhinolophidae	Rhinolophus	affinis	7.28	6.87	Bats Extant	Amador et al. 2019.	Powered flight
Mormoopidae	Pteronotus	gymnonotus	7.3	8	Bats Extant	Amador et al. 2019.	Powered flight
Phyllostomidae	Micronycteris	megalotis	7.3	5.6	Bats Extant	Amador et al. 2019.	Powered flight
Vespertilionidae	Eptesicus	furinalis	7.3	6.2	Bats Extant	Amador et al. 2019.	Powered flight
Vespertilionidae	Myotis	occultus	7.3	6	Bats Extant	Amador et al. 2019.	Powered flight
Vespertilionidae	Vespadelus	pumilus	7.3	7.4	Bats Extant	Amador et al. 2019.	Powered flight
Rhinolophidae	Rhinolophus	megaphyllus	7.4	6.1	Bats Extant	Amador et al. 2019.	Powered flight
Vespertilionidae	Harpiocephalus	harpia	7.49	5.2	Bats Extant	Amador et al. 2019.	Powered flight
Vespertilionidae	Myotis	albescens	7.5	6.9	Bats Extant	Amador et al. 2019.	Powered flight
Vespertilionidae	Myotis	lucifugus	7.5	6	Bats Extant	Amador et al. 2019.	Powered flight
Vespertilionidae	Myotis	moluccarum	7.54	6.07	Bats Extant	Amador et al. 2019.	Powered flight
Nycteridae	Nycteris	tragata	7.7	4.7	Bats Extant	Amador et al. 2019.	Powered flight
Rhinolophidae	Rhinolophus	fumigatus	7.7	6.7	Bats Extant	Amador et al. 2019.	Powered flight
Vespertilionidae	Tylonycteris	robustula	7.7	6.5	Bats Extant	Amador et al. 2019.	Powered flight
Vespertilionidae	Myotis	macropus	7.72	6.39	Bats Extant	Amador et al. 2019.	Powered flight
Rhinolophidae	Rhinolophus	darlingi	7.8	6.3	Bats Extant	Amador et al. 2019.	Powered flight
Vespertilionidae	Myotis	yumanensis	7.8	6.3	Bats Extant	Amador et al. 2019.	Powered flight
Vespertilionidae	Nyctophilus	gouldi	7.8	6.9	Bats Extant	Amador et al. 2019.	Powered flight
Vespertilionidae	Scotorepens	greyii	7.85	6.16	Bats Extant	Amador et al. 2019.	Powered flight
Mormoopidae	Pteronotus	parnellii	7.9	6.7	Bats Extant	Amador et al. 2019.	Powered flight
Vespertilionidae	Myotis	adversus	7.9	6.7	Bats Extant	Amador et al. 2019.	Powered flight
Vespertilionidae	Plecotus	austriacus	7.9	6.1	Bats Extant	Amador et al. 2019.	Powered flight
Rhinolophidae	Rhinolophus	euryale	7.94	6.18	Bats Extant	Amador et al. 2019.	Powered flight
Hipposideridae	Hipposideros	ruber	7.96	6.55	Bats Extant	Amador et al. 2019.	Powered flight
Mormoopidae	Pteronotus	davyi	8	8.3	Bats Extant	Amador et al. 2019.	Powered flight
Vespertilionidae	Hypsugo	savii	8	5.8	Bats Extant	Amador et al. 2019.	Powered flight
Emballonuridae	Coleura	seychellensis	8.1	6.5	Bats Extant	Amador et al. 2019.	Powered flight
Phyllostomidae	Gardnerycteris	crenulatum	8.1	8.3	Bats Extant	Amador et al. 2019.	Powered flight
Vespertilionidae	Antrozous	pallidus	8.1	6.1	Bats Extant	Amador et al. 2019.	Powered flight
Vespertilionidae	Eptesicus	nilssoni	8.1	6.6	Bats Extant	Amador et al. 2019.	Powered flight
Vespertilionidae	Pipistrellus	pipistrellus	8.1	7.5	Bats Extant	Amador et al. 2019.	Powered flight
Vespertilionidae	Lasionycteris	noctivagans	8.2	6.6	Bats Extant	Amador et al. 2019.	Powered flight
Vespertilionidae	Myotis	grisescens	8.2	6.4	Bats Extant	Amador et al. 2019.	Powered flight
Vespertilionidae	Myotis	tricolor	8.2	6.2	Bats Extant	Amador et al. 2019.	Powered flight
Vespertilionidae	Myotis	volans	8.3	5.8	Bats Extant	Amador et al. 2019.	Powered flight
Phyllostomidae	Ardops	nichollsi	8.4	6.7	Bats Extant	Amador et al. 2019.	Powered flight
Phyllostomidae	Lichonycteris	obscura	8.4	6.6	Bats Extant	Amador et al. 2019.	Powered flight
Vespertilionidae	Neoromicia	nanus	8.4	7.3	Bats Extant	Amador et al. 2019.	Powered flight
Rhinolophidae	Rhinolophus	formosae	8.41	4.46	Bats Extant	Amador et al. 2019.	Powered flight
Rhinolophidae	Rhinolophus	sinicus	8.44	5.32	Bats Extant	Amador et al. 2019.	Powered flight
Vespertilionidae	Pipistrellus	kuhlii	8.5	6.3	Bats Extant	Amador et al. 2019.	Powered flight
Molossidae	Mormopterus	norfolkensis	8.76	7.52	Bats Extant	Amador et al. 2019.	Powered flight
Molossidae	Mormopterus	minutus	8.8	8.21	Bats Extant	Amador et al. 2019.	Powered flight
Hipposideridae	Hipposideros	larvatus	8.9	5.3	Bats Extant	Amador et al. 2019.	Powered flight
Hipposideridae	Hipposideros	speoris	8.9	6.5	Bats Extant	Amador et al. 2019.	Powered flight
Vespertilionidae	Chalinolobus	morio	8.9	7.4	Bats Extant	Amador et al. 2019.	Powered flight
Molossidae	Molossops	mattogrossensis	9	7.3	Bats Extant	Amador et al. 2019.	Powered flight
Vespertilionidae	Hypsugo	cadornae	9	5.65	Bats Extant	Amador et al. 2019.	Powered flight
Vespertilionidae	Myotis	bechsteini	9	6	Bats Extant	Amador et al. 2019.	Powered flight
Vespertilionidae	Myotis	vivesi	9	7.4	Bats Extant	Amador et al. 2019.	Powered flight
Hipposideridae	Asellia	tridens	9.02	6.96	Bats Extant	Amador et al. 2019.	Powered flight
Vespertilionidae	Barbastella	barbastellus	9.1	6	Bats Extant	Amador et al. 2019.	Powered flight
Vespertilionidae	Scotozous	dormeri	9.1	6.9	Bats Extant	Amador et al. 2019.	Powered flight
Rhinonycteridae	Triaenops	persicus	9.2	7.4	Bats Extant	Amador et al. 2019.	Powered flight
Rhinolophidae	Rhinolophus	mehelyi	9.25	6.68	Bats Extant	Amador et al. 2019.	Powered flight
Molossidae	Mormopterus	kalinowskii	9.28	9.2	Bats Extant	Amador et al. 2019.	Powered flight
Phyllostomidae	Glossophaga	longirostris	9.34	6.44	Bats Extant	Amador et al. 2019.	Powered flight
Phyllostomidae	Choeroniscus	godmani	9.4	6.4	Bats Extant	Amador et al. 2019.	Powered flight
Vespertilionidae	Eptesicus	fuscus	9.4	6.4	Bats Extant	Amador et al. 2019.	Powered flight
Vespertilionidae	Myotis	chinensis	9.53	5.46	Bats Extant	Amador et al. 2019.	Powered flight
Phyllostomidae	Erophylla	bombifrons	9.57	6.23	Bats Extant	Amador et al. 2019.	Powered flight
Molossidae	Chaerephon	leucogaster	9.6	8.09	Bats Extant	Amador et al. 2019.	Powered flight
Phyllostomidae	Dermanura	phaeotis	9.6	6.3	Bats Extant	Amador et al. 2019.	Powered flight
Vespertilionidae	Pipistrellus	ceylonicus	9.6	7.9	Bats Extant	Amador et al. 2019.	Powered flight
Vespertilionidae	Scotomanes	ornatus	9.62	5.89	Bats Extant	Amador et al. 2019.	Powered flight
Phyllostomidae	Monophyllus	redmani	9.63	7.35	Bats Extant	Amador et al. 2019.	Powered flight
Rhinolophidae	Rhinolophus	hildebrandti	9.8	6.8	Bats Extant	Amador et al. 2019.	Powered flight
Vespertilionidae	Pipistrellus	nathusii	9.8	7.2	Bats Extant	Amador et al. 2019.	Powered flight
Vespertilionidae	Neoromicia	tenuipinnis	9.9	5.5	Bats Extant	Amador et al. 2019.	Powered flight
Phyllostomidae	Uroderma	bilobatum	10.1	6.3	Bats Extant	Amador et al. 2019.	Powered flight
Vespertilionidae	Myotis	oxygnathus	10.1	6.7	Bats Extant	Amador et al. 2019.	Powered flight
Miniopteridae	Miniopterus	schreibersi	10.2	7	Bats Extant	Amador et al. 2019.	Powered flight
Molossidae	Mormopterus	loriae	10.2	8.61	Bats Extant	Amador et al. 2019.	Powered flight
Phyllostomidae	Macrotus	californicus	10.2	6.4	Bats Extant	Amador et al. 2019.	Powered flight
Vespertilionidae	Vespertilio	murinus	10.2	7	Bats Extant	Amador et al. 2019.	Powered flight
Molossidae	Chaerephon	atsinanana	10.31	8.35	Bats Extant	Amador et al. 2019.	Powered flight
Phyllostomidae	Choeroniscus	minor	10.4	6.2	Bats Extant	Amador et al. 2019.	Powered flight
Vespertilionidae	Myotis	dasycneme	10.4	6.8	Bats Extant	Amador et al. 2019.	Powered flight
Vespertilionidae	Scotophilus	borbonicus	10.4	7.5	Bats Extant	Amador et al. 2019.	Powered flight
Phyllostomidae	Glossophaga	soricina	10.5	6.4	Bats Extant	Amador et al. 2019.	Powered flight
Vespertilionidae	Chalinolobus	nigrogriseus	10.5	7.81	Bats Extant	Amador et al. 2019.	Powered flight
Phyllostomidae	Leptonycteris	yerbabuenae	10.6	5.9	Bats Extant	Amador et al. 2019.	Powered flight
Vespertilionidae	Chalinolobus	gouldii	10.7	7.8	Bats Extant	Amador et al. 2019.	Powered flight
Vespertilionidae	Nycticeius	humeralis	10.7	6.8	Bats Extant	Amador et al. 2019.	Powered flight
Vespertilionidae	Lasiurus	intermedius	10.76	7.19	Bats Extant	Amador et al. 2019.	Powered flight
Hipposideridae	Hipposideros	diadema	10.8	5.8	Bats Extant	Amador et al. 2019.	Powered flight
Phyllostomidae	Phyllops	falcatus	10.88	6.57	Bats Extant	Amador et al. 2019.	Powered flight
Vespertilionidae	Scotorepens	balstoni	10.9	7.17	Bats Extant	Amador et al. 2019.	Powered flight
Vespertilionidae	Scotorepens	orion	11.1	7.2	Bats Extant	Amador et al. 2019.	Powered flight
Mormoopidae	Mormoops	megalophylla	11.2	7.1	Bats Extant	Amador et al. 2019.	Powered flight
Vespertilionidae	Myotis	myotis	11.2	6.3	Bats Extant	Amador et al. 2019.	Powered flight
Molossidae	Mops	midas	11.4	8.9	Bats Extant	Amador et al. 2019.	Powered flight
Nycteridae	Nycteris	grandis	11.4	5.2	Bats Extant	Amador et al. 2019.	Powered flight
Phyllostomidae	Carollia	perspicillata	11.4	6.1	Bats Extant	Amador et al. 2019.	Powered flight
Phyllostomidae	Platyrrhinus	helleri	11.4	6.4	Bats Extant	Amador et al. 2019.	Powered flight
Pteropodidae	Balionycteris	maculata	11.4	8.1	Bats Extant	Amador et al. 2019.	Powered flight
Pteropodidae	Paranyctimene	raptor	11.4	5.8	Bats Extant	Amador et al. 2019.	Powered flight
Hipposideridae	Hipposideros	cyclops	11.5	5.5	Bats Extant	Amador et al. 2019.	Powered flight
Molossidae	Tadarida	brasiliensis	11.5	8.2	Bats Extant	Amador et al. 2019.	Powered flight
Phyllostomidae	Monophyllus	plethodon	11.54	6.48	Bats Extant	Amador et al. 2019.	Powered flight
Phyllostomidae	Sturnira	paulsoni	11.59	6.32	Bats Extant	Amador et al. 2019.	Powered flight
Phyllostomidae	Sturnira	angeli	11.6	6	Bats Extant	Amador et al. 2019.	Powered flight
Megadermatidae	Megaderma	lyra	11.8	6.2	Bats Extant	Amador et al. 2019.	Powered flight
Molossidae	Chaerephon	pumilus (/a)	11.8	8.6	Bats Extant	Amador et al. 2019.	Powered flight
Megadermatidae	Lavia	frons	12	5.4	Bats Extant	Amador et al. 2019.	Powered flight
Molossidae	Tadarida	aegyptiaca	12	9.7	Bats Extant	Amador et al. 2019.	Powered flight
Hipposideridae	Hipposideros	lylei	12.08	5.14	Bats Extant	Amador et al. 2019.	Powered flight
Phyllostomidae	Sturnira	lilium	12.2	6.5	Bats Extant	Amador et al. 2019.	Powered flight
Rhinolophidae	Rhinolophus	ferrumequinum	12.2	6.1	Bats Extant	Amador et al. 2019.	Powered flight
Vespertilionidae	Eptesicus	serotinus	12.2	6.5	Bats Extant	Amador et al. 2019.	Powered flight
Hipposideridae	Hipposideros	armiger	12.21	5.57	Bats Extant	Amador et al. 2019.	Powered flight
Mystacinidae	Mystacina	tuberculata	12.3	7	Bats Extant	Amador et al. 2019.	Powered flight
Pteropodidae	Macroglossus	minimus	12.3	6.5	Bats Extant	Amador et al. 2019.	Powered flight
Phyllostomidae	Carollia	brevicauda	12.4	5.5	Bats Extant	Amador et al. 2019.	Powered flight
Vespertilionidae	Scotophilus	dinganii	12.4	7.3	Bats Extant	Amador et al. 2019.	Powered flight
Phyllostomidae	Anoura	geoffroyi	12.5	7.2	Bats Extant	Amador et al. 2019.	Powered flight
Pteropodidae	Sphaerias	blanfordi	12.5	5.6	Bats Extant	Amador et al. 2019.	Powered flight
Miniopteridae	Miniopterus	inflatus	12.6	8.7	Bats Extant	Amador et al. 2019.	Powered flight
Pteropodidae	Micropteropus	pusillus	12.6	8.7	Bats Extant	Amador et al. 2019.	Powered flight
Molossidae	Nyctinomops	macrotis	12.68	10.05	Bats Extant	Amador et al. 2019.	Powered flight
Phyllostomidae	Leptonycteris	curasoae	12.8	6.61	Bats Extant	Amador et al. 2019.	Powered flight
Molossidae	Otomops	madagascariensis	12.86	8.34	Bats Extant	Amador et al. 2019.	Powered flight
Phyllostomidae	Sturnira	ludovici	12.9	6.6	Bats Extant	Amador et al. 2019.	Powered flight
Emballonuridae	Taphozous	perforatus	13	7.5	Bats Extant	Amador et al. 2019.	Powered flight
Vespertilionidae	Scoteanax	rueppellii	13	6.3	Bats Extant	Amador et al. 2019.	Powered flight
Phyllostomidae	Erophylla	sezekorni	13.1	6.1	Bats Extant	Amador et al. 2019.	Powered flight
Pteropodidae	Cynopterus	brachyotis	13.1	7.7	Bats Extant	Amador et al. 2019.	Powered flight
Pteropodidae	Nyctimene	albiventer	13.1	6.3	Bats Extant	Amador et al. 2019.	Powered flight
Emballonuridae	Taphozous	mauritianus	13.3	8.16	Bats Extant	Amador et al. 2019.	Powered flight
Pteropodidae	Syconycteris	australis	13.3	6.2	Bats Extant	Amador et al. 2019.	Powered flight
Molossidae	Mormopterus	jugularis	13.41	7.91	Bats Extant	Amador et al. 2019.	Powered flight
Phyllostomidae	Brachyphylla	cavernarum	13.6	6.36	Bats Extant	Amador et al. 2019.	Powered flight
Phyllostomidae	Phyllonycteris	poeyi	13.69	7.52	Bats Extant	Amador et al. 2019.	Powered flight
Phyllostomidae	Choeronycteris	mexicana	13.7	6.9	Bats Extant	Amador et al. 2019.	Powered flight
Vespertilionidae	Scotophilus	nux	13.7	5.5	Bats Extant	Amador et al. 2019.	Powered flight
Phyllostomidae	Brachyphylla	nana	13.79	6.95	Bats Extant	Amador et al. 2019.	Powered flight
Noctilionidae	Noctilio	albiventris	13.9	7.8	Bats Extant	Amador et al. 2019.	Powered flight
Phyllostomidae	Chiroderma	villosum	14	6.4	Bats Extant	Amador et al. 2019.	Powered flight
Phyllostomidae	Desmodus	rotundus	14	6.7	Bats Extant	Amador et al. 2019.	Powered flight
Rhinopomatidae	Rhinopoma	hardwickei	14	6.9	Bats Extant	Amador et al. 2019.	Powered flight
Vespertilionidae	Eptesicus	hottentotus	14	7.2	Bats Extant	Amador et al. 2019.	Powered flight
Vespertilionidae	Lasiurus	borealis	14	6.7	Bats Extant	Amador et al. 2019.	Powered flight
Molossidae	Molossus	molossus	14.06	9.2	Bats Extant	Amador et al. 2019.	Powered flight
Molossidae	Mops	leucostigma	14.21	8.27	Bats Extant	Amador et al. 2019.	Powered flight
Molossidae	Eumops	bonariensis	14.22	8.88	Bats Extant	Amador et al. 2019.	Powered flight
Vespertilionidae	Lasiurus	castaneus	14.4	7.7	Bats Extant	Amador et al. 2019.	Powered flight
Emballonuridae	Saccolaimus	flaviventris	14.5	7.9	Bats Extant	Amador et al. 2019.	Powered flight
Phyllostomidae	Vampyrodes	caraccioli	14.5	6.5	Bats Extant	Amador et al. 2019.	Powered flight
Pteropodidae	Nyctimene	cephalotes	14.7	6.2	Bats Extant	Amador et al. 2019.	Powered flight
Vespertilionidae	Falsistrellus	tasmaniensis	14.8	9	Bats Extant	Amador et al. 2019.	Powered flight
Molossidae	Otomops	martiensseni	14.9	9.3	Bats Extant	Amador et al. 2019.	Powered flight
Phyllostomidae	Artibeus	jamaicensis	14.9	6.05	Bats Extant	Amador et al. 2019.	Powered flight
Phyllostomidae	Chrotopterus	auritus	14.9	5.5	Bats Extant	Amador et al. 2019.	Powered flight
Phyllostomidae	Lophostoma	silvicolum	15	6.4	Bats Extant	Amador et al. 2019.	Powered flight
Vespertilionidae	Scotophilus	heathii (/i)	15	8	Bats Extant	Amador et al. 2019.	Powered flight
Molossidae	Eumops	glaucinus	15.13	8.94	Bats Extant	Amador et al. 2019.	Powered flight
Noctilionidae	Noctilio	leporinus	15.2	9	Bats Extant	Amador et al. 2019.	Powered flight
Phyllostomidae	Trachops	cirrhosus	15.3	6.3	Bats Extant	Amador et al. 2019.	Powered flight
Vespertilionidae	Ia	io	15.4	6.9	Bats Extant	Amador et al. 2019.	Powered flight
Phyllostomidae	Musonycteris	harrisoni	15.58	6.3	Bats Extant	Amador et al. 2019.	Powered flight
Pteropodidae	Cynopterus	sphinx	15.6	6.7	Bats Extant	Amador et al. 2019.	Powered flight
Hipposideridae	Hipposideros	commersoni	15.7	7.7	Bats Extant	Amador et al. 2019.	Powered flight
Phyllostomidae	Phyllostomus	discolor	15.8	6.6	Bats Extant	Amador et al. 2019.	Powered flight
Pteropodidae	Nyctimene	robinsoni	16	5.6	Bats Extant	Amador et al. 2019.	Powered flight
Vespertilionidae	Nyctalus	noctula	16.1	7.4	Bats Extant	Amador et al. 2019.	Powered flight
Pteropodidae	Notopteris	macdonaldi	16.3	6.1	Bats Extant	Amador et al. 2019.	Powered flight
Phyllostomidae	Diphylla	ecaudata	16.5	6.7	Bats Extant	Amador et al. 2019.	Powered flight
Vespertilionidae	Aeorestes	cinereus	16.5	8.1	Bats Extant	Amador et al. 2019.	Powered flight
Phyllostomidae	Artibeus	schwartzi	16.75	6.22	Bats Extant	Amador et al. 2019.	Powered flight
Megadermatidae	Macroderma	gigas	16.8	6.1	Bats Extant	Amador et al. 2019.	Powered flight
Vespertilionidae	Scotophilus	kuhlii	16.8	7	Bats Extant	Amador et al. 2019.	Powered flight
Pteropodidae	Rousettus	celebensis	17.1	6	Bats Extant	Amador et al. 2019.	Powered flight
Phyllostomidae	Diaemus	youngi	17.2	8.5	Bats Extant	Amador et al. 2019.	Powered flight
Pteropodidae	Cynopterus	horsfieldi	17.2	7.9	Bats Extant	Amador et al. 2019.	Powered flight
Molossidae	Molossus	sinaloae	17.6	9.1	Bats Extant	Amador et al. 2019.	Powered flight
Pteropodidae	Thoopterus	nigrescens	17.6	6.7	Bats Extant	Amador et al. 2019.	Powered flight
Phyllostomidae	Artibeus	lituratus	17.7	6.1	Bats Extant	Amador et al. 2019.	Powered flight
Pteropodidae	Myonycteris	angolensis	17.7	5.9	Bats Extant	Amador et al. 2019.	Powered flight
Emballonuridae	Taphozous	longimanus	17.8	9.8	Bats Extant	Amador et al. 2019.	Powered flight
Molossidae	Mops	condylurus	18	9.1	Bats Extant	Amador et al. 2019.	Powered flight
Vespertilionidae	Mimetillus	moloneyi	18	6.7	Bats Extant	Amador et al. 2019.	Powered flight
Phyllostomidae	Stenoderma	rufum	18.2	5.9	Bats Extant	Amador et al. 2019.	Powered flight
Emballonuridae	Saccolaimus	saccolaimus	18.4	8.6	Bats Extant	Amador et al. 2019.	Powered flight
Phyllostomidae	Vampyrum	spectrum	18.4	5.4	Bats Extant	Amador et al. 2019.	Powered flight
Pteropodidae	Nyctimene	aello	18.5	6.2	Bats Extant	Amador et al. 2019.	Powered flight
Molossidae	Chaerephon	jobensis	18.6	9.08	Bats Extant	Amador et al. 2019.	Powered flight
Molossidae	Tadarida	teniotis	19.2	9.82	Bats Extant	Amador et al. 2019.	Powered flight
Pteropodidae	Eonycteris	spelaea	19.3	8.6	Bats Extant	Amador et al. 2019.	Powered flight
Pteropodidae	Harpyionycteris	celebensis	19.3	6.1	Bats Extant	Amador et al. 2019.	Powered flight
Vespertilionidae	Nyctalus	leisleri	19.3	7.9	Bats Extant	Amador et al. 2019.	Powered flight
Pteropodidae	Epomops	franqueti	19.4	6.5	Bats Extant	Amador et al. 2019.	Powered flight
Molossidae	Tadarida	australis	19.6	11.1	Bats Extant	Amador et al. 2019.	Powered flight
Vespertilionidae	Nyctalus	lasiopterus	19.7	7.2	Bats Extant	Amador et al. 2019.	Powered flight
Molossidae	Tadarida	fulminans	20.2	14.3	Bats Extant	Amador et al. 2019.	Powered flight
Mystacinidae	Mystacina	robusta (historic)	20.2	9.2	Bats Extant	Amador et al. 2019.	Powered flight
Molossidae	Mormopterus	beccarii	20.5	8.73	Bats Extant	Amador et al. 2019.	Powered flight
Rhinopomatidae	Rhinopoma	microphyllum	20.5	8	Bats Extant	Amador et al. 2019.	Powered flight
Molossidae	Promops	centralis	21.58	9.42	Bats Extant	Amador et al. 2019.	Powered flight
Molossidae	Chaerephon	plicatus (/ta)	21.8	11.1	Bats Extant	Amador et al. 2019.	Powered flight
Pteropodidae	Stenonycteris	lanosus	21.8	5.6	Bats Extant	Amador et al. 2019.	Powered flight
Molossidae	Molossus	currentium	22.1	10.43	Bats Extant	Amador et al. 2019.	Powered flight
Emballonuridae	Taphozous	nudiventris	22.4	9.5	Bats Extant	Amador et al. 2019.	Powered flight
Pteropodidae	Rousettus	leschenaulti	23.1	6	Bats Extant	Amador et al. 2019.	Powered flight
Pteropodidae	Styloctenium	wallacei	23.2	6.7	Bats Extant	Amador et al. 2019.	Powered flight
Pteropodidae	Rousettus	aegyptiacus	24.6	5.9	Bats Extant	Amador et al. 2019.	Powered flight
Molossidae	Eumops	perotis	25.1	9.5	Bats Extant	Amador et al. 2019.	Powered flight
Phyllostomidae	Phyllostomus	hastatus	25.2	7.6	Bats Extant	Amador et al. 2019.	Powered flight
Emballonuridae	Taphozous	melanopogon	25.9	10	Bats Extant	Amador et al. 2019.	Powered flight
Pteropodidae	Dobsonia	viridis	26.4	6.7	Bats Extant	Amador et al. 2019.	Powered flight
Pteropodidae	Epomophorus	gambianus	27	5.9	Bats Extant	Amador et al. 2019.	Powered flight
Pteropodidae	Epomophorus	minor	27.4	6.2	Bats Extant	Amador et al. 2019.	Powered flight
Pteropodidae	Pteropus	samoensis	28.6	6.86	Bats Extant	Amador et al. 2019.	Powered flight
Pteropodidae	Eidolon	helvum	30.6	6.9	Bats Extant	Amador et al. 2019.	Powered flight
Pteropodidae	Pteropus	scapulatus	32.8	7.3	Bats Extant	Amador et al. 2019.	Powered flight
Molossidae	Cheiromeles	torquatus	34.6	10.7	Bats Extant	Amador et al. 2019.	Powered flight
Pteropodidae	Dobsonia	moluccensis	34.9	6.8	Bats Extant	Amador et al. 2019.	Powered flight
Pteropodidae	Hypsignathus	monstrosus	36.3	6.7	Bats Extant	Amador et al. 2019.	Powered flight
Pteropodidae	Pteropus	tonganus	39	7.1	Bats Extant	Amador et al. 2019.	Powered flight
Pteropodidae	Pteropus	vampyrus	57.8	8.4	Bats Extant	Amador et al. 2019.	Powered flight
Molossidae	Sauromys	petrophilus	10.8	7.6	Bats Extant	Amador et al. 2019.	Powered flight
Pteropodidae	Chironax	melanocephalus	11.1	6	Bats Extant	Amador et al. 2019.	Powered flight
Pteropodidae	Megaerops	ecaudatus	11.4	6.1	Bats Extant	Amador et al. 2019.	Powered flight
Vespertilionidae	Scotoecus	hindei	11.5	6.71	Bats Extant	Amador et al. 2019.	Powered flight
Vespertilionidae	Scotoecus	albofuscus	12.8	5.3	Bats Extant	Amador et al. 2019.	Powered flight
Megadermatidae	Cardioderma	cor	13.4	5.66	Bats Extant	Amador et al. 2019.	Powered flight
Hipposideridae	Hipposideros	vittatus	15.5	6.3	Bats Extant	Amador et al. 2019.	Powered flight
Phyllostomidae	Dermanura	watsoni	15.9	6.6	Bats Extant	Amador et al. 2019.	Powered flight
Pteropodidae	Rousettus	amplexicaudatus	17.8	6.3	Bats Extant	Amador et al. 2019.	Powered flight
Pteropodidae	Dyacopterus	spadiceus	19.8	6.2	Bats Extant	Amador et al. 2019.	Powered flight
Molossidae	Mops	niveiventer	21.7	7.7	Bats Extant	Amador et al. 2019.	Powered flight
Vespertilionidae	Kerivoula	hardwickei	4.3	6.9	Bats Extant	Amador et al. 2019.	Powered flight
Rhinolophidae	Rhinolophus	denti	4.7	6	Bats Extant	Amador et al. 2019.	Powered flight
Cistugidae	Cistugo	seabrae	5.7	6.8	Bats Extant	Amador et al. 2019.	Powered flight
Rhinolophidae	Rhinolophus	simulator	5.8	5.5	Bats Extant	Amador et al. 2019.	Powered flight
Rhinolophidae	Rhinolophus	sedulus	6	5.4	Bats Extant	Amador et al. 2019.	Powered flight
Rhinonycteridae	Cloeotis	percivali	6.2	5.2	Bats Extant	Amador et al. 2019.	Powered flight
Miniopteridae	Miniopterus	fraterculus	6.4	6.3	Bats Extant	Amador et al. 2019.	Powered flight
Vespertilionidae	Hypsugo	anchietae	6.8	5.4	Bats Extant	Amador et al. 2019.	Powered flight
Cistugidae	Cistugo	lesueuri	7.1	6.2	Bats Extant	Amador et al. 2019.	Powered flight
Rhinolophidae	Rhinolophus	capensis	7.3	5.6	Bats Extant	Amador et al. 2019.	Powered flight
Rhinolophidae	Rhinolophus	blasii	7.5	5.6	Bats Extant	Amador et al. 2019.	Powered flight
Vespertilionidae	Laephotis	wintoni	7.5	5.6	Bats Extant	Amador et al. 2019.	Powered flight
Vespertilionidae	Myotis	welwitschii	7.5	5.7	Bats Extant	Amador et al. 2019.	Powered flight
Miniopteridae	Miniopterus	natalensis	7.8	6.4	Bats Extant	Amador et al. 2019.	Powered flight
Vespertilionidae	Pipistrellus	hesperidus	8.5	5.5	Bats Extant	Amador et al. 2019.	Powered flight
Vespertilionidae	Glauconycteris	variegata	8.6	6.2	Bats Extant	Amador et al. 2019.	Powered flight
Rhinolophidae	Rhinolophus	clivosus	8.9	5.6	Bats Extant	Amador et al. 2019.	Powered flight
Rhinolophidae	Rhinolophus	luctus	9.1	5.5	Bats Extant	Amador et al. 2019.	Powered flight
Phyllostomidae	Carollia	castanea	9.6	6.5	Bats Extant	Amador et al. 2019.	Powered flight
Icaronycteridae	Icaronycteris	index	8.95	6.1	Bats Extinct	Amador et al. 2019.	Powered flight
Archaeonycteridae	Archaeonycteris	trigonodon	10.85	6	Bats Extinct	Amador et al. 2019.	Powered flight
Archaeonycteridae	Archaeonycteris	pollex	11.7	5.5	Bats Extinct	Amador et al. 2019.	Powered flight
Hassianycteridae	Hassianycteris	magna	21.3	7.6	Bats Extinct	Amador et al. 2019.	Powered flight
Hassianycteridae	Hassianycteris	messelensis	15.4	7.1	Bats Extinct	Amador et al. 2019.	Powered flight
Palaeochiropterygidae	Palaeochiropteryx	tupaiodon	8	6.5	Bats Extinct	Amador et al. 2019.	Powered flight
Palaeochiropterygidae	Palaeochiropteryx	spiegeli	8.85	6.4	Bats Extinct	Amador et al. 2019.	Powered flight
Cynocephalidae	Cynocephalus	volans	43	1.22	Glider Extant	Amador et al. 2019.	Gliding
Cynocephalidae	Galeopterus	variegatus	60	1.65	Glider Extant	Amador et al. 2019.	Gliding
Acrobatidae	Acrobates	pygmaeus	38	0.8	Glider Extant	Amador et al. 2019.	Gliding
Petauridae	Petaurus	abidi	110	0.98	Glider Extant	Amador et al. 2019.	Gliding
Petauridae	Petaurus	australis	81.5	1	Glider Extant	Amador et al. 2019.	Gliding
Petauridae	Petaurus	biacensis	80	0.96	Glider Extant	Amador et al. 2019.	Gliding
Petauridae	Petaurus	breviceps	70	0.92	Glider Extant	Amador et al. 2019.	Gliding
Petauridae	Petaurus	gracilis	70	0.97	Glider Extant	Amador et al. 2019.	Gliding
Petauridae	Petaurus	norfolcensis	80	0.96	Glider Extant	Amador et al. 2019.	Gliding
Pseudocheiridae	Petauroides	volans	126.5	0.92	Glider Extant	Amador et al. 2019.	Gliding
Anomaluridae	Anomalurus	derbianus	81	1.36	Glider Extant	Amador et al. 2019.	Gliding
Anomaluridae	Anomalurus	peli	121	1.33	Glider Extant	Amador et al. 2019.	Gliding
Sciuridae	Eoglaucomys	fimbriatus	91.5	1.34	Glider Extant	Amador et al. 2019.	Gliding
Sciuridae	Glaucomys	sabrinus	55.5	1.44	Glider Extant	Amador et al. 2019.	Gliding
Sciuridae	Glaucomys	volans	50	1.48	Glider Extant	Amador et al. 2019.	Gliding
Sciuridae	Petaurista	albiventer	86.5	1.24	Glider Extant	Amador et al. 2019.	Gliding
Sciuridae	Petaurista	leucogenys	81	1.42	Glider Extant	Amador et al. 2019.	Gliding
Sciuridae	Petaurista	philippensis	104	1.42	Glider Extant	Amador et al. 2019.	Gliding
Anseriformes	Anas	platyrhynchus	116.859	8.72845	Bird	Greenwalt	Powered flight
Anseriformes	Anser	fabalis	114.099	9.81084	Bird	Greenwalt	Powered flight
Anseriformes	Anser	anser	111.531	9.85132	Bird	Greenwalt	Powered flight
Anseriformes	Anser	albifrons	91.7221	10.8343	Bird	Greenwalt	Powered flight
Anseriformes	Branta	bernicla	90.0088	10.2024	Bird	Greenwalt	Powered flight
Anseriformes	Branta	leucopsis	98.14	10.1426	Bird	Greenwalt	Powered flight
Anseriformes	Clangula	clangula	118.301	9.49612	Bird	Greenwalt	Powered flight
Anseriformes	Cygnus	cygnus	172.188	15.6648	Bird	Greenwalt	Powered flight
Anseriformes	Dafila	acuta	111.576	9.98876	Bird	Greenwalt	Powered flight
Anseriformes	Mareca	penelope	122.675	11.0094	Bird	Greenwalt	Powered flight
Anseriformes	Mergus	serrator	136.296	13.3276	Bird	Greenwalt	Powered flight
Anseriformes	Mergus	merganser	169.128	10.692	Bird	Greenwalt	Powered flight
Anseriformes	Mergus	albellus	112.713	9.06323	Bird	Greenwalt	Powered flight
Anseriformes	Nyroca	nyroca	98.14	9.03125	Bird	Greenwalt	Powered flight
Anseriformes	Nyroca	fuligula	153.421	10.5155	Bird	Greenwalt	Powered flight
Anseriformes	Nyroca	ferina	134.364	9.74107	Bird	Greenwalt	Powered flight
Anseriformes	Nyroca	marila	106.674	10.7223	Bird	Greenwalt	Powered flight
Anseriformes	Oidemia	nigra	125.746	10.6406	Bird	Greenwalt	Powered flight
Anseriformes	Oidemia	fusca	153.332	9.25831	Bird	Greenwalt	Powered flight
Anseriformes	Querquedula	crecca	82.3926	9.57261	Bird	Greenwalt	Powered flight
Anseriformes	Querquedula	querquedula	80.4305	10.7197	Bird	Greenwalt	Powered flight
Anseriformes	Spatula	clypeata	101.177	10.3714	Bird	Greenwalt	Powered flight
Apodiformes	Apus	apus	21.5313	10.6909	Bird	Greenwalt	Powered flight
Apodiformes	Euperusa	eximia	18.1623	10.974	Bird	Greenwalt	Powered flight
Caprimulgiformes	Caprimulgus	europaeus	22.6856	8.1347	Bird	Greenwalt	Powered flight
Charadriiformes	Alca	torda	200.391	12.1403	Bird	Greenwalt	Powered flight
Charadriiformes	Alle	alle	53.595	8.9682	Bird	Greenwalt	Powered flight
Charadriiformes	Arenaria	interpres	49.669	10.6374	Bird	Greenwalt	Powered flight
Charadriiformes	Burhinus	oedicnemus	67.6738	9.25454	Bird	Greenwalt	Powered flight
Charadriiformes	Calidris	leucophaea	25.7004	7.83225	Bird	Greenwalt	Powered flight
Charadriiformes	Canutus	canutus	32.1053	9.40554	Bird	Greenwalt	Powered flight
Charadriiformes	Charadrius	apricarius	49.07	9.61306	Bird	Greenwalt	Powered flight
Charadriiformes	Charadrius	morinellus	35.7595	8.79174	Bird	Greenwalt	Powered flight
Charadriiformes	Charadrius	hiaticula	32.4697	8.85447	Bird	Greenwalt	Powered flight
Charadriiformes	Eriolia	alpina	34.2711	10.2857	Bird	Greenwalt	Powered flight
Charadriiformes	Fratercula	arctica	77.3741	9.22017	Bird	Greenwalt	Powered flight
Charadriiformes	Fulica	atra	91.7879	8.50526	Bird	Greenwalt	Powered flight
Charadriiformes	Galinula	chloropus	70.6715	8.49133	Bird	Greenwalt	Powered flight
Charadriiformes	Gallinago	gallinago	38.4114	8.22557	Bird	Greenwalt	Powered flight
Charadriiformes	Haematopus	ostralegus	69.1082	10.4184	Bird	Greenwalt	Powered flight
Charadriiformes	Larus	marinus	69.1203	10.9565	Bird	Greenwalt	Powered flight
Charadriiformes	Larus	argentatus	55.4339	9.71449	Bird	Greenwalt	Powered flight
Charadriiformes	Larus	canus	31.3467	10.1514	Bird	Greenwalt	Powered flight
Charadriiformes	Larus	ridibundus	30.0288	11.0532	Bird	Greenwalt	Powered flight
Charadriiformes	Limosa	laponica	37.18	10.3325	Bird	Greenwalt	Powered flight
Charadriiformes	Limosa	limosa	42.4591	9.03416	Bird	Greenwalt	Powered flight
Charadriiformes	Lymnocryptes	gallinula	31.4269	8.67691	Bird	Greenwalt	Powered flight
Charadriiformes	Machetes	pugnax	38.6547	8.74013	Bird	Greenwalt	Powered flight
Charadriiformes	Numenius	arquatus	64.146	9.27605	Bird	Greenwalt	Powered flight
Charadriiformes	Porzana	porzana	29.7003	6.8086	Bird	Greenwalt	Powered flight
Charadriiformes	Rallus	aquaticus	48.13	6.53521	Bird	Greenwalt	Powered flight
Charadriiformes	Recurvirostra	avocetta	42.3265	8.71322	Bird	Greenwalt	Powered flight
Charadriiformes	Rissa	tridactyla	49.5267	11.4012	Bird	Greenwalt	Powered flight
Charadriiformes	Scolopax	rusticola	53.0219	7.41988	Bird	Greenwalt	Powered flight
Charadriiformes	Squatarola	squatarola	51.3275	10.3563	Bird	Greenwalt	Powered flight
Charadriiformes	Sterna	hirundo	20.5693	12.2068	Bird	Greenwalt	Powered flight
Charadriiformes	Tringa	nebularius	37.709	9.10502	Bird	Greenwalt	Powered flight
Charadriiformes	Tringa	erythropus	40.0387	8.97794	Bird	Greenwalt	Powered flight
Charadriiformes	Tringa	totanus	35.6629	7.27475	Bird	Greenwalt	Powered flight
Charadriiformes	Tringa	ocrophus	28.7693	8.98323	Bird	Greenwalt	Powered flight
Charadriiformes	Tringa	hypoleucus	32.1607	8.61142	Bird	Greenwalt	Powered flight
Charadriiformes	Uria	troille	233.777	11.6227	Bird	Greenwalt	Powered flight
Charadriiformes	Vanellus	vanellus	30.9993	8.42066	Bird	Greenwalt	Powered flight
Ciconiiformes	Ardea	cinerea	38.4906	8.29826	Bird	Greenwalt	Powered flight
Ciconiiformes	Botaurus	stellaris	43.6097	6.55134	Bird	Greenwalt	Powered flight
Ciconiiformes	Catharista	atrata	55.4563	6.58189	Bird	Greenwalt	Powered flight
Ciconiiformes	Ciconia	ciconia	68.1489	7.90241	Bird	Greenwalt	Powered flight
Ciconiiformes	Egretta	alba	40.8946	7.40647	Bird	Greenwalt	Powered flight
Ciconiiformes	Leptopilus	crumeniferis	83.8814	9.64801	Bird	Greenwalt	Powered flight
Ciconiiformes	Nycticorax	nycticorax	31.8628	6.96451	Bird	Greenwalt	Powered flight
Ciconiiformes	Platalea	leucorodia	61.732	7.54381	Bird	Greenwalt	Powered flight
Columbiformes	Columba	palumbus	60.9527	7.07655	Bird	Greenwalt	Powered flight
Columbiformes	Columba	aenas	56.4489	10.6581	Bird	Greenwalt	Powered flight
Columbiformes	Turtur	turtur	46.4599	7.44258	Bird	Greenwalt	Powered flight
Coraciiformes	Alcedo	ispida	33.0768	7.68	Bird	Greenwalt	Powered flight
Coraciiformes	Upupa	epops	24.4009	6.21664	Bird	Greenwalt	Powered flight
Cuculiformes	Cuculus	canorus	24.3593	8.11191	Bird	Greenwalt	Powered flight
Falconiformes	Accipiter	gentilis	52.7586	7.69969	Bird	Greenwalt	Powered flight
Falconiformes	Accipiter	nisus(f)	26.3856	6.84307	Bird	Greenwalt	Powered flight
Falconiformes	Accipiter	nisus(m)	25.1831	7.2997	Bird	Greenwalt	Powered flight
Falconiformes	Aquila	chrysaetos	67.6878	8.35868	Bird	Greenwalt	Powered flight
Falconiformes	Buteo	buteo	37.4544	6.49455	Bird	Greenwalt	Powered flight
Falconiformes	Circatus	gallicus	39.6513	7.94977	Bird	Greenwalt	Powered flight
Falconiformes	Circus	aeruginosus	29.4767	7.99039	Bird	Greenwalt	Powered flight
Falconiformes	Circus	cyaneus(f)	26.3064	7.7424	Bird	Greenwalt	Powered flight
Falconiformes	Circus	cyaneus(m)	23.1041	7.75203	Bird	Greenwalt	Powered flight
Falconiformes	Circus	pygargus	17.909	9.3534	Bird	Greenwalt	Powered flight
Falconiformes	Circus	macrurus	26.8097	8.67268	Bird	Greenwalt	Powered flight
Falconiformes	Falco	tinnunculus (f)	33.9609	7.69271	Bird	Greenwalt	Powered flight
Falconiformes	Falco	tinnunculus (m)	24.0115	8.02277	Bird	Greenwalt	Powered flight
Falconiformes	Falco	peregrinus	62.0917	8.81009	Bird	Greenwalt	Powered flight
Falconiformes	Falco	subbuteo	29.0199	10.2697	Bird	Greenwalt	Powered flight
Falconiformes	Falco	columbarius	32.4893	8.32913	Bird	Greenwalt	Powered flight
Falconiformes	Geranoatus	melanoleucus	58.6905	5.94707	Bird	Greenwalt	Powered flight
Falconiformes	Gypaetus	barbatus	71.1188	8.57297	Bird	Greenwalt	Powered flight
Falconiformes	Gyps	fulvus	67.6831	6.20327	Bird	Greenwalt	Powered flight
Falconiformes	Helotarsus	ecaudatus	57.399	6.58653	Bird	Greenwalt	Powered flight
Falconiformes	Hieraeus	fasciatus	63.7353	7.59364	Bird	Greenwalt	Powered flight
Falconiformes	Milvus	milvus	31.3493	9.13296	Bird	Greenwalt	Powered flight
Falconiformes	Pandion	haliatus	37.1259	8.46006	Bird	Greenwalt	Powered flight
Falconiformes	Pernis	apivorus	31.867	7.59029	Bird	Greenwalt	Powered flight
Falconiformes	Polyborus	tharus	51.1207	7.89882	Bird	Greenwalt	Powered flight
Galliformes	Caccabis	rufa	92.6563	5.70204	Bird	Greenwalt	Powered flight
Galliformes	Caccabis	saxatilis	125.839	6.39535	Bird	Greenwalt	Powered flight
Galliformes	Colinus	pectoralis	65.8439	5.58985	Bird	Greenwalt	Powered flight
Galliformes	Coturnix	coturnix	47.75	7.49497	Bird	Greenwalt	Powered flight
Galliformes	Lagopus	mutus	93.3945	7.48167	Bird	Greenwalt	Powered flight
Galliformes	Lagopus	lagopus	97.1994	7.4301	Bird	Greenwalt	Powered flight
Galliformes	Lagopus	scoticus	103.27	8.47691	Bird	Greenwalt	Powered flight
Galliformes	Lyrurus	tetrix (m)	104.426	7.25459	Bird	Greenwalt	Powered flight
Galliformes	Lyrurus	tetrix (f)	109.044	6.89948	Bird	Greenwalt	Powered flight
Galliformes	Perdix	perdix	87.714	6.36547	Bird	Greenwalt	Powered flight
Galliformes	Tetrao	urogallus (m)	233.604	12.3026	Bird	Greenwalt	Powered flight
Galliformes	Tetrao	urogallus (f)	152.161	6.86813	Bird	Greenwalt	Powered flight
Galliformes	Tetrao	medius	119.715	7.73926	Bird	Greenwalt	Powered flight
Galliformes	Tetrastes	bonasia	70.6811	7.24977	Bird	Greenwalt	Powered flight
Gaviiformes	Gavia	septentrionalis	105.528	12.1528	Bird	Greenwalt	Powered flight
Gaviiformes	Gavia	arctica	122.675	12.0401	Bird	Greenwalt	Powered flight
Gruiformes	Crex	crex	47.8355	7.18503	Bird	Greenwalt	Powered flight
Gruiformes	Megalornis	grus	73.7862	8.01747	Bird	Greenwalt	Powered flight
Gruiformes	Otis	tarda	153.344	7.55307	Bird	Greenwalt	Powered flight
Gruiformes	Otis	tetrax	78.4742	7.20833	Bird	Greenwalt	Powered flight
Passeriformes	Acanthis	cannabina	16.1354	6.4	Bird	Greenwalt	Powered flight
Passeriformes	Acrocephalus	cirpaceus	18.6933	6.13229	Bird	Greenwalt	Powered flight
Passeriformes	Acrocephalus	schoenobaenus	19.2941	6.96862	Bird	Greenwalt	Powered flight
Passeriformes	Aegithalus	caudatus	13.5366	5.96483	Bird	Greenwalt	Powered flight
Passeriformes	Alauda	arvensis	17.039	6.16497	Bird	Greenwalt	Powered flight
Passeriformes	Anthus	pratensis	18.2492	6.92986	Bird	Greenwalt	Powered flight
Passeriformes	Anthus	trivialis	16.252	6.54368	Bird	Greenwalt	Powered flight
Passeriformes	Carduelis	carduelis	17.7419	6.67796	Bird	Greenwalt	Powered flight
Passeriformes	Certhia	brachydactila	12.6392	6.06061	Bird	Greenwalt	Powered flight
Passeriformes	Chelidon	rustica	13.3398	8.06667	Bird	Greenwalt	Powered flight
Passeriformes	Choris	chloris	23.2592	7.29	Bird	Greenwalt	Powered flight
Passeriformes	Coccothraustes	coccothraustes	27.8505	6.91892	Bird	Greenwalt	Powered flight
Passeriformes	Coleus	monedula	37.3375	7.5378	Bird	Greenwalt	Powered flight
Passeriformes	Coracias	garrulus	26.0081	7.83075	Bird	Greenwalt	Powered flight
Passeriformes	Corvus	corone	43.5972	7.55422	Bird	Greenwalt	Powered flight
Passeriformes	Corvus	cornix	47.1698	7.27746	Bird	Greenwalt	Powered flight
Passeriformes	Cyanecula	s. cyanecula	17.7871	5.80431	Bird	Greenwalt	Powered flight
Passeriformes	Emberiza	citrinella	18.8731	6.07392	Bird	Greenwalt	Powered flight
Passeriformes	Emberiza	cirlus	21.7984	5.91385	Bird	Greenwalt	Powered flight
Passeriformes	Emberiza	hortulana	26.5461	6.10893	Bird	Greenwalt	Powered flight
Passeriformes	Emberiza	cia	19.4463	6.16333	Bird	Greenwalt	Powered flight
Passeriformes	Emberiza	schoeniclus	17.2175	5.70395	Bird	Greenwalt	Powered flight
Passeriformes	Erythacus	rubecula	19.7953	5.85557	Bird	Greenwalt	Powered flight
Passeriformes	Ficedula	hypoleuca	13.4808	6.54242	Bird	Greenwalt	Powered flight
Passeriformes	Fringilla	caelebs	20.3496	7.96324	Bird	Greenwalt	Powered flight
Passeriformes	Fringilla	montifrigilla	20.0269	6.41959	Bird	Greenwalt	Powered flight
Passeriformes	Garrulus	glandarius	28.3437	5.32218	Bird	Greenwalt	Powered flight
Passeriformes	Graculus	graculus	21.9511	6.13364	Bird	Greenwalt	Powered flight
Passeriformes	Hirundo	urbica	15.3077	9.26783	Bird	Greenwalt	Powered flight
Passeriformes	Hypolais	icterina	13.0649	5.25312	Bird	Greenwalt	Powered flight
Passeriformes	Lanius	excubiter	23.6003	6.00119	Bird	Greenwalt	Powered flight
Passeriformes	Lanius	senator	17.7879	6.84694	Bird	Greenwalt	Powered flight
Passeriformes	Lanius	collurio	16.6892	4.49429	Bird	Greenwalt	Powered flight
Passeriformes	Loxia	curvirostra	27.9728	6.09347	Bird	Greenwalt	Powered flight
Passeriformes	Luscinia	megarnyncha	16.7819	6.5025	Bird	Greenwalt	Powered flight
Passeriformes	Monticola	solitarius	26.1152	6.31339	Bird	Greenwalt	Powered flight
Passeriformes	Monticola	saxatilis	29.1353	7.87656	Bird	Greenwalt	Powered flight
Passeriformes	Motacilla	alba	16.3567	6.06735	Bird	Greenwalt	Powered flight
Passeriformes	Motacilla	flava	16.0328	6.18812	Bird	Greenwalt	Powered flight
Passeriformes	Motacilla	cinerea	17.0678	6.90261	Bird	Greenwalt	Powered flight
Passeriformes	Muscicapa	striata	11.8345	5.99067	Bird	Greenwalt	Powered flight
Passeriformes	Nucifraga	caryocatactes	30.6807	6.94377	Bird	Greenwalt	Powered flight
Passeriformes	Oriolus	oriolus	25.7886	8.06204	Bird	Greenwalt	Powered flight
Passeriformes	Parus	major	20.6383	5.32245	Bird	Greenwalt	Powered flight
Passeriformes	Parus	caeruleus	16.3567	6.93879	Bird	Greenwalt	Powered flight
Passeriformes	Parus	cristatus mitratus	13.7315	5.59726	Bird	Greenwalt	Powered flight
Passeriformes	Parus	palustris longirostris	16.6884	6.24025	Bird	Greenwalt	Powered flight
Passeriformes	Parus	palustris communis	16.0382	6.07524	Bird	Greenwalt	Powered flight
Passeriformes	Passer	domestica	29.1505	6.28752	Bird	Greenwalt	Powered flight
Passeriformes	Passer	montana	19.628	6.25316	Bird	Greenwalt	Powered flight
Passeriformes	Petronia	petronia	24.535	8.0656	Bird	Greenwalt	Powered flight
Passeriformes	Phoenicurus	phoenicurus	14.02	7.20176	Bird	Greenwalt	Powered flight
Passeriformes	Phoenicurus	gibraltariensis	13.5905	5.95588	Bird	Greenwalt	Powered flight
Passeriformes	Phylloscopus	bonellii	11.917	5.79063	Bird	Greenwalt	Powered flight
Passeriformes	Phylloscopus	rufus	10.6895	6.28133	Bird	Greenwalt	Powered flight
Passeriformes	Pica	pica	32.8156	5.476	Bird	Greenwalt	Powered flight
Passeriformes	Pratincola	rubetra	12.9628	5.58957	Bird	Greenwalt	Powered flight
Passeriformes	Pratincola	cubicola	14.6315	6.075	Bird	Greenwalt	Powered flight
Passeriformes	Prunella	modularis	22.0539	6.04245	Bird	Greenwalt	Powered flight
Passeriformes	Pyrrhocorax	pyrrhocorax	40.3741	4.76354	Bird	Greenwalt	Powered flight
Passeriformes	Pyrrhula	p. eurpaea	22.154	6.85918	Bird	Greenwalt	Powered flight
Passeriformes	Regulus	regulus	11.5817	6.35062	Bird	Greenwalt	Powered flight
Passeriformes	Riparia	rupestris	12.7829	8.28538	Bird	Greenwalt	Powered flight
Passeriformes	Serinus	canarius serinus	11.2102	6.6814	Bird	Greenwalt	Powered flight
Passeriformes	Spinus	spinus	17.0302	6.73471	Bird	Greenwalt	Powered flight
Passeriformes	Spinus	citrinella	15.8697	8.12246	Bird	Greenwalt	Powered flight
Passeriformes	Sturnus	vulgaris	40.6361	7.96255	Bird	Greenwalt	Powered flight
Passeriformes	Sylvia	atricapilla	17.939	6.37165	Bird	Greenwalt	Powered flight
Passeriformes	Sylvia	jimplex	20.7024	7.43605	Bird	Greenwalt	Powered flight
Passeriformes	Sylvia	communis	21.0139	5.81228	Bird	Greenwalt	Powered flight
Passeriformes	Tichodroma	muraria	8.46034	5.20695	Bird	Greenwalt	Powered flight
Passeriformes	Troglodytes	troglodyes	23.9424	6.89879	Bird	Greenwalt	Powered flight
Passeriformes	Trypanocorax	frugilegus	33.2558	6.81171	Bird	Greenwalt	Powered flight
Passeriformes	Turdus	merula	34.5377	6.33985	Bird	Greenwalt	Powered flight
Passeriformes	Turdus	naumanni	33.2367	6.31684	Bird	Greenwalt	Powered flight
Passeriformes	Turdus	viscivorus	33.8855	6.30619	Bird	Greenwalt	Powered flight
Passeriformes	Turdus	pilaris	42.7454	8.1796	Bird	Greenwalt	Powered flight
Passeriformes	Turdus	musicus	36.1217	7.05178	Bird	Greenwalt	Powered flight
Passeriformes	Turdus	iliacus	30.5324	7.64672	Bird	Greenwalt	Powered flight
Passeriformes	Turdus	torquatus	42.66	8.21302	Bird	Greenwalt	Powered flight
Passeriformes	Xanthoura	yncas	22.1436	4.40282	Bird	Greenwalt	Powered flight
Pelecaniformes	Phalacrocorax	carbo	105.524	14.8658	Bird	Greenwalt	Powered flight
Pelicaniformes	Fregata	aquila	49.07	12.5814	Bird	Greenwalt	Powered flight
Pelicaniformes	Sula	bassana	107.754	13.7588	Bird	Greenwalt	Powered flight
Piciformes	Dryobates	major pinetorum	30.1018	7.48252	Bird	Greenwalt	Powered flight
Piciformes	Gecinus	viridus	33.5007	5.84877	Bird	Greenwalt	Powered flight
Piciformes	Jynx	toruqilla	31.5571	7.45138	Bird	Greenwalt	Powered flight
Podicipediformes	Colymbus	cristatus	138.201	11.0124	Bird	Greenwalt	Powered flight
Podicipediformes	Colymbus	griseigena	86.9137	9.56458	Bird	Greenwalt	Powered flight
Podicipediformes	Colymbus	ruficollis	74.8525	8.20339	Bird	Greenwalt	Powered flight
Procellariiformes	Diomedea	exulans	134.448	18.7149	Bird	Greenwalt	Powered flight
Procellariiformes	Hydrobates	pelagicus	17.0764	11.0224	Bird	Greenwalt	Powered flight
Procellariiformes	Puffinus	kuhli	43.8563	11.4572	Bird	Greenwalt	Powered flight
Procellariiformes	Puffinus	puffinus	58.372	11.4386	Bird	Greenwalt	Powered flight
Strigiformes	Asio	otus	22.4035	8.18374	Bird	Greenwalt	Powered flight
Strigiformes	Asio	flammeus	27.4173	8.27812	Bird	Greenwalt	Powered flight
Strigiformes	Athene	noctua	34.5307	7.55819	Bird	Greenwalt	Powered flight
Strigiformes	Bubo	bubo	45.4376	7.24867	Bird	Greenwalt	Powered flight
Strigiformes	Otus	scops	12.0555	6.7538	Bird	Greenwalt	Powered flight
Strigiformes	Strix	aluco	31.459	6.92101	Bird	Greenwalt	Powered flight
Strigiformes	Tyto	alba	23.5435	8.1404	Bird	Greenwalt	Powered flight
Tinamiformes	Rhynchotus	rufescens	122.742	6.9144	Bird	Greenwalt	Powered flight
Yi	Mass 0.38 kg	bird wing area (forewing only)	116.375	11.25	Non-avialan theropod	This study	?
Yi		bat wing area (forewing only)	58.3699	5.64263	Non-avialan theropod	This study	?
Yi		bird wing area (both wings)	93.1	9	Non-avialan theropod	This study	?
Yi		bat wing area (both wings)	51.8663	5.01393	Non-avialan theropod	This study	?
Yi	Mass 0.45 kg	bird wing area (forewing only)	137.812	11.25	Non-avialan theropod	This study	?
Yi		bat wing area (forewing only)	69.1223	5.64263	Non-avialan theropod	This study	?
Yi		bird wing area (both wings)	110.25	9	Non-avialan theropod	This study	?
Yi		bat wing area (both wings)	61.4206	5.01393	Non-avialan theropod	This study	?
Yi	Mass 0.70 kg	bird wing area (forewing only)	214.375	11.25	Non-avialan theropod	This study	?
Yi		bat wing area (forewing only)	107.524	5.64263	Non-avialan theropod	This study	?
Yi		bird wing area (both wings)	171.5	9	Non-avialan theropod	This study	?
Yi		bat wing area (both wings)	95.5432	5.01393	Non-avialan theropod	This study	?
Microraptor gui	Mass 0.18 kg	BMNHC PH881 F	44.1	7.5625	Non-avialan theropod	This study	?
Microraptor gui	Mass 0.24 kg	BMNHC PH881 F	58.8	7.5625	Non-avialan theropod	This study	?
Microraptor gui	Mass 0.95 kg	IVPP V13352	104.607	9.92809	Non-avialan theropod	This study	?
Microraptor gui	Mass 0.50 kg	IVPP V13352	54.505	8.28442	Non-avialan theropod	This study	?
Archaeopteryx	Mass 0.20 kg	Berlin	40.9186	7.02296	Avialan theropod	This study	?
