# Supplementary material for: Aerodynamics Show Membrane-Winged Theropods Were a Poor Gliding Dead-end
Source: iScience. 2020 Oct 22;23(12):101574. doi: 10.1016/j.isci.2020.101574 (PMC7756141; doi:10.1016/j.isci.2020.101574)
Supplement: Table S9. Hindlimb Measurements for Theropods, All Measurements in mm, Related to Main Text and Transparent Methods — Allo=allosauroids, Alv= Alvarezsauroids, Anchi=anchiornithids, Archae=Archaeopteryx, Basal= basal theropods, Cera=ceratosauroids, Com=compsognathids, Coel= basal coleurosaurs, Drom=dromaeosaurids, Ovi= oviraptorosaurs, Ornitho=ornithomimosaurs, Tyran=tyranosauroids, F=femur length, T=tibial length, Mt=metatarsal length. [file mmc5.xlsx]

## Sheet: Supplementary Table 9
Taxon	F	T	MT	T+MT	T/F	MT/F	T+MT/F	Clade
Achillobator	505	490	234	724	0.97	0.46	1.43	Dro
Acrocanthosaurus	1153	865	416	1281	0.75	0.36	1.11	Allo
Acrocanthosaurus	1277	-	439	-	-	0.34	-	Allo
Adasaurus	273	302	141	443	1.11	0.52	1.62	Dro
Afrovenator	760	687	321	1008	0.9	0.42	1.33	Teta
Ajancingenia	228	281	125	406	1.23	0.55	1.78	Ovi
Albertosaurus	1080	1030	595	1625	0.95	0.55	1.5	Tyran
Albertosaurus	648	648	445	1093	1	0.69	1.69	Tyran
Albertosaurus	950	970	610	1580	1.02	0.64	1.66	Tyran
Albertosaurus	1020	998.3	617.4	1615.7	0.98	0.61	1.58	Tyran
Albertosaurus	1020	1030	590	1620	1.01	0.58	1.59	Tyran
Albinykus	65	-	67	-	-	1.03	-	Alv
Alectrosaurus	661	722	486	1208	1.09	0.74	1.83	Tyran
Allosaurus fragilis	850	690	327	1017	0.81	0.38	1.2	Allo
A. fragilis	880	730	375	1105	0.83	0.43	1.26	Allo
A. fragilis	850	745	372	1117	0.88	0.44	1.31	Allo
A. fragilis	742	706.5	346	1052.5	0.95	0.47	1.42	Allo
A. fragilis	973	766	402	1168	0.79	0.41	1.2	Allo
A.jimmadseni	664	617	324	941	0.93	0.49	1.42	Allo
Allosaurus sp.	985	810	423	1233	0.82	0.43	1.25	Allo
Almas	68.3	94.5	-	-	1.38	-	-	Troo
Alxasaurus	555	481	-	-	0.87	-	-	Their
Anchiornis	68.8	108	55.2	163.2	1.57	0.8	2.37	Anchi
Anchiornis	67.7	95.2	51.5	146.7	1.41	0.76	2.17	Anchi
Anchiornis	90.5	117.7	56.4	174.1	1.3	0.62	1.92	Anchi
Anchiornis	50.9	69.5	40	109.5	1.37	0.79	2.15	Anchi
Anchiornis	66.2	106.4	55.2	161.6	1.61	0.83	2.44	Anchi
Anserimimus	435	-	295	-	-	0.68	-	Ornitho
Anzu	525	660	-	-	1.26	-	-	Ovi
Anzu	505	595	-	-	1.18	-	-	Ovi
Appalachiosaurus	786	762	-	-	0.97	-	-	Tyran
Appalachiosaurus	754.7	780.7	482.2	1262.9	1.03	0.64	1.67	Tyran
Archaeopteryx	50.3	74.6	39.6	114.2	1.48	0.79	2.27	Archae
Archaeopteryx	46.5	71.5	40.5	112	1.54	0.87	2.41	Archae
Archaeopteryx	52.2	71	37	108	1.36	0.71	2.07	Archae
Archaeopteryx	58	79.5	42	121.5	1.37	0.72	2.09	Archae
Archaeopteryx	61	82	44	126	1.34	0.72	2.07	Archae
Archaeopteryx	67	92	47.5	139.5	1.37	0.71	2.08	Archae
Archaeopteryx	37	53	30.2	83.2	1.43	0.82	2.25	Archae
Archaeopteryx	55.3	76.7	41.4	118.1	1.39	0.75	2.14	Archae
Archaeopteryx	53	67.4	31.6	99	1.27	0.6	1.87	Archae
Archaeornithomimus	314	401	286	687	1.28	0.91	2.19	Ornitho
Aucasaurus	730	620	340	960	0.85	0.47	1.32	Cera
Aurornis	66	90.5	44	134.5	1.37	0.67	2.04	Anchi
Australovenator	578	569	322	891	0.98	0.56	1.54	Allo
Austroraptor	560	565	330	895	1.01	0.59	1.6	Dro
Avimimus	188	257	153	410	1.37	0.81	2.18	Ovi
Bambiraptor	118	167	77	244	1.42	0.65	2.07	Dro
Bambiraptor	170	225	105	330	1.32	0.62	1.94	Dro
Beipiaosaurus	265	275	107	382	1.04	0.4	1.44	Their
Beishanlong	660	710	403	1113	1.08	0.61	1.69	Ornitho
Caihong	70.9	82.8	49	131.8	1.17	0.69	1.86	Anchi
Caudipteryx dongi	152	196	124	320	1.29	0.82	2.11	Ovi
Caudipteryx sp.	145	183	112	295	1.26	0.77	2.03	Ovi
Caudipteryx zoui	145	188	113	301	1.3	0.78	2.08	Ovi
C. zoui	149	196	124	320	1.32	0.83	2.15	Ovi
C. zoui	147	188	115	303	1.28	0.78	2.06	Ovi
Ceratosaurus nasicornis	620	555	254	809	0.9	0.41	1.3	Cera
C. nasicornis	759	594	-	-	0.78	-	-	Cera
Chilantaisaurus	1190	954	460	1414	0.8	0.39	1.19	Allo
Chilesaurus	142.4	144.4	-	-	1.01	-	-	Basal
Chriostenotes	310	367	208	575	1.18	0.67	1.85	Ovi
Chuandongocoelurus	201	231	122	353	1.15	0.61	1.76	Teta
Citipati osmolskae	36	50	-	-	1.39	-	-	Ovi
Ci. osmolskae	345	397	192	589	1.15	0.56	1.71	Ovi
Citipati sp.	305	380	180	560	1.25	0.59	1.84	Ovi
Coelophysis bauri	118	135	84	219	1.14	0.71	1.86	Basal
C. bauri	122	136	79	215	1.11	0.65	1.76	Basal
C. bauri	123	136	82	218	1.11	0.67	1.77	Basal
C. bauri	125	138	84	222	1.1	0.67	1.78	Basal
C. bauri	126	147	87	234	1.17	0.69	1.86	Basal
C. bauri	126	140	81	221	1.11	0.64	1.75	Basal
C. bauri	132	140	75.3	215.3	1.06	0.57	1.63	Basal
C. bauri	135	154	85	239	1.14	0.63	1.77	Basal
C. bauri	135	154	85	239	1.14	0.63	1.77	Basal
C. bauri	141	157	95	252	1.11	0.67	1.79	Basal
C. bauri	162	169.5	-	-	1.05	-	-	Basal
C. bauri	164	188	108	296	1.15	0.66	1.8	Basal
C. bauri	172	199	114	313	1.16	0.66	1.82	Basal
C. bauri	173	195	120	315	1.13	0.69	1.82	Basal
C. bauri	196	207	110	317	1.06	0.56	1.62	Basal
C. bauri	203	221	120	341	1.09	0.59	1.68	Basal
C. bauri	209	224	126	350	1.07	0.6	1.67	Basal
Coelophysis kayentakatae	272	276	180	456	1.01	0.66	1.68	Basal
Coelophysis rhodesiensis	208	214	132	346	1.03	0.63	1.66	Basal
Compsognathid?	235	280	160	440	1.19	0.68	1.87	Comp
Compsognathus corallestris	108	131.8	80.9	212.7	1.22	0.75	1.97	Comp
Compsognathus longipes	65.8	87.2	56	143.2	1.33	0.85	2.18	Comp
Concavenator	550	495	280	775	0.9	0.51	1.41	Allo
Conchoraptor	212	250	107.5	357.5	1.18	0.51	1.69	Ovi
Conchoraptor	240	277	121	398	1.15	0.5	1.66	Ovi
Conchoraptor	80	-	52.2	-	-	0.65	-	Ovi
Conchoraptor	87.3	110	-	-	1.26	-	-	Ovi
Conchoraptor	154	184	83.5	267.5	1.19	0.54	1.74	Ovi
Conchoraptor	152.7	-	87.5	-	-	0.57	-	Ovi
Conchoraptor	195	258	-	-	1.32	-	-	Ovi
Corythoraptor	330.5	392	157	549	1.19	0.48	1.66	Ovi
CV00214	585	580	NA	-	0.99	-	-	Allo
Dakotaraptor	558	673	320	993	1.21	0.57	1.78	Dro
Daliansaurus	130.8	190.1	110.1	300.2	1.45	0.84	2.3	Troo
Daspletosaurus sp.	865	813	502	1315	0.94	0.58	1.52	Tyran
Daspletosaurus sp.	1033	891	483	1374	0.86	0.47	1.33	Tyran
Daspletosaurus torosus	930	870	555	1425	0.94	0.6	1.53	Tyran
D. torosus	1020	857	561	1418	0.84	0.55	1.39	Tyran
D. torosus	655	707	448	1155	1.08	0.68	1.76	Tyran
D. torosus	1030	897	490	1387	0.87	0.48	1.35	Tyran
Deinocheirus	1320	1180	660	1840	0.89	0.5	1.39	Ornitho
Deinonychus	336	382	164	546	1.14	0.49	1.63	Dro
Deinonychus	331	370	168	538	1.12	0.51	1.63	Dro
Deltadromeus	740	700	450	1150	0.95	0.61	1.55	Cera
Dilong	181	199	118	317	1.1	0.65	1.75	Tyran
Dilophosaurus	610	550	330	880	0.9	0.54	1.44	Basal
Dilophosaurus	557	555	300	855	1	0.54	1.54	Basal
Dromaeosaur indet.	208	243	101	344	1.17	0.49	1.65	Ornitho
Dromiceiomimus	378	446	-	-	1.18	-	-	Ornitho
Dromiceiomimus	390	483	288	771	1.24	0.74	1.98	Ornitho
Dromiceiomimus	440	527	353	880	1.2	0.8	2	Ornitho
Dromiceiomimus	440	520	370	890	1.18	0.84	2.02	Ornitho
Dromiceiomimus	468	578	397	975	1.24	0.85	2.08	Ornitho
Dryptosaurus	800	759	-	-	0.95	-	-	Tyran
Ekrixinatosaurus	770	694	-	-	0.9	-	-	Their
Elaphrosaurus	529	608	391	999	1.15	0.74	1.89	Cera
Eoabelisaurus	640	528	317	845	0.83	0.5	1.32	Cera
Eodromaeus	160	165	100	265	1.03	0.63	1.66	Basal
Eoraptor	152	157	81	238	1.03	0.53	1.57	Basal
Eosinopteryx	48.5	69.5	35.5	105	1.43	0.73	2.16	Troo
Epidendrosaurus	16.2	18.9	11.9	30.8	1.17	0.73	1.9	Scan
Epidexipteryx	51	63	31	94	1.24	0.61	1.84	Scan
Erlianosaurus	412	373	-	-	0.91	-	-	Their
Eustreptospondylus	510	495	240	735	0.97	0.47	1.44	Teta
Falcarius	394	430	194	624	1.09	0.49	1.58	Their
Falcarius	340	355	-	-	1.04	-	-	Their
Fukuiraptor	507	-	298	-	-	0.59	-	Allo
Fukuivenator	187	227	116	343	1.21	0.62	1.83	Coel
Gallimimus	192	218	157	375	1.14	0.82	1.95	Ornitho
Gallimimus	267	302	225	527	1.13	0.84	1.97	Ornitho
Gallimimus	360	392	280	672	1.09	0.78	1.87	Ornitho
Gallimimus	400	400	284	684	1	0.71	1.71	Ornitho
Gallimimus	435	448	300	748	1.03	0.69	1.72	Ornitho
Gallimimus	629	695	497	1192	1.1	0.79	1.9	Ornitho
Gallimimus	660	735	520	1255	1.11	0.79	1.9	Ornitho
Gallimimus	665	710	530	1240	1.07	0.8	1.86	Ornitho
Gallimimus	505	-	365	-	-	0.72	-	Ornitho
Gallimimus sp.	456	-	329	-	-	0.72	-	Ornitho
Garudimimus	499	484	249	733	0.97	0.5	1.47	Ornitho
Gasosaurus	500	381	251	632	0.76	0.5	1.26	Teta
Giganotosaurus	1430	1120	-	-	0.78	-	-	Allo
Giganotosaurus	1320	990	-	-	0.75	-	-	Allo
Gigantoraptor	1100	1180	583	1763	1.07	0.53	1.6	Ovi
Gorgosaurus	600	630	440	1070	1.05	0.73	1.78	Tyran
Gorgosaurus	645	716	458	1174	1.11	0.71	1.82	Tyran
Gorgosaurus	700	748	480	1228	1.07	0.69	1.75	Tyran
Gorgosaurus	730	775	542	1317	1.06	0.74	1.8	Tyran
Gorgosaurus	793.3	790.7	545	1335.7	1	0.69	1.68	Tyran
Gorgosaurus	815	793.7	540	1333.7	0.97	0.66	1.64	Tyran
Gorgosaurus	870	-	510	-	-	0.59	-	Tyran
Gorgosaurus	880	850	535	1385	0.97	0.61	1.57	Tyran
Gorgosaurus	920	874	543	1417	0.95	0.59	1.54	Tyran
Gorgosaurus	930	882	-	-	0.95	-	-	Tyran
Gorgosaurus	940	900	580	1480	0.96	0.62	1.57	Tyran
Gorgosaurus	954	850	515	1365	0.89	0.54	1.43	Tyran
Gorgosaurus	1025	990	625	1615	0.97	0.61	1.58	Tyran
Gorgosaurus	1040	1000	594	1594	0.96	0.57	1.53	Tyran
Guaibasaurus	214	212	95	307	0.99	0.44	1.43	Basal
Guaibasaurus	270	281	125	406	1.04	0.46	1.5	Basal
Guanlong	416	424	360	784	1.02	0.87	1.88	Tyran
Guanlong	196	251	136	387	1.28	0.69	1.97	Tyran
Halszkaraptor	76.2	105.5	50.2	155.7	1.38	0.66	2.04	Dro
Haplocheirus	214.3	269.3	144.6	413.9	1.26	0.67	1.93	Alv
Herrerasaurus	345	315	165	480	0.91	0.48	1.39	Basal
Herrerasaurus	286	280	134	414	0.98	0.47	1.45	Basal
Herrerasaurus	335	-	156	-	-	0.47	-	Basal
Herrerasaurus	385	327	176	503	0.85	0.46	1.31	Basal
Herrerasaurus	473	411	223	634	0.87	0.47	1.34	Basal
Hexing	135	-	86	-	-	0.64	-	Ornitho
Heyuannia	255	315	135	450	1.24	0.53	1.76	Ovi
Heyuannia	255	320	135	455	1.25	0.53	1.78	Ovi
Huaxiagnathus	163.3	183.4	109.7	293.1	1.12	0.67	1.79	Comp
IGM100/1128	99	124	82	206	1.25	0.83	2.08	Troo
Indosuchus	872	795	333	1128	0.91	0.38	1.29	Cera
Ingenia	241	-	119.7	-	-	0.5	-	Ovi
Ingenia	254	294	132	426	1.16	0.52	1.68	Ovi
Ingenia	233	267	124.5	391.5	1.15	0.53	1.68	Ovi
Ingenia	135	162	75.8	237.8	1.2	0.56	1.76	Ovi
Ingenia	182	215	102.2	317.2	1.18	0.56	1.74	Ovi
Ingenia	238	275	127.5	402.5	1.16	0.54	1.69	Ovi
Ingenia	220	265	118	383	1.2	0.54	1.74	Ovi
Jianchangosaurus	206.6	316	171	487	1.53	0.83	2.36	Their
Jianianhualong	117	-	84.3		-	0.72	0	Troo
Jinfengopteryx	70.3	100.5	60	160.5	1.43	0.85	2.28	Troo
Juravenator	52	58.1	32	90.1	1.12	0.62	1.73	Comp
Kaijiangosaurus	400	-	315	-	-	0.79	-	Teta
Khaan	183	215	-	-	1.17	-	-	Ovi
Khaan	193	240	110	350	1.24	0.57	1.81	Ovi
Khaan	140	154	67	221	1.1	0.48	1.58	Ovi
Leshansaurus	600	580	-	-	0.97	-	-	Teta
Liaoningvenator	111	162	93	255	1.46	0.84	2.3	Troo
Liliensternus	420	400	220	620	0.95	0.52	1.48	Basal
Limusaurus	208	249	155	404	1.2	0.75	1.94	Cera
Linhenykus	70	98	69	167	1.4	0.99	2.39	Alv
Linheraptor	230	255	125	380	1.11	0.54	1.65	Dro
Linhevenator	240	-	150	-	-	0.63	-	Troo
Mahakala	79	110	82	192	1.39	1.04	2.43	Dro
Majungasaurus	568	-	250	-	-	0.44	-	Cera
Mapusaurus	1300	-	-	-	-	-	-	Allo
Masiakasaurus	194	196	112	308	1.01	0.58	1.59	Cera
Megalosaurus	700	650	393	1043	0.93	0.56	1.49	Teta
Megalosaurus	830	660	-	-	0.8	-	-	Teta
Mei	81	106	58	164	1.31	0.72	2.02	Troo
Mei	65	86.1	49	135.1	1.32	0.75	2.08	Troo
M. gui	46.7	63.8	39.1	102.9	1.37	0.84	2.2	Dro
M. gui	51.8	70.7	39	109.7	1.36	0.75	2.12	Dro
M. gui	108	145	72	217	1.34	0.67	2.01	Dro
M. gui	64	74	47	121	1.16	0.73	1.89	Dro
M. gui	97	124.4	70.1	194.5	1.28	0.72	2.01	Dro
M. zhaoianus	49.8	66	35.3	101.3	1.33	0.71	2.03	Dro
M. zhaoianus	74.8	95.5	49.4	144.9	1.28	0.66	1.94	Dro
M. zhaoianus	82.3	140.4	71.3	211.7	1.71	0.87	2.57	Dro
Microvenator	124	150	-	-	1.21	-	-	Ovi
Mononykus	139	175	-	-	1.26	-	-	Alv
Nankangia	350	400	-	-	1.14	-	-	Ovi
Nedcolbertia	144.8	198.9	107.4	306.3	1.37	0.74	2.12	coel
Neimongosaurus	366	310	79	389	0.85	0.22	1.06	ther
Neovenator	750	670	-	-	0.89	-	-	Allo
Ningyuansaurus	135	172	105	277	1.27	0.78	2.05	Ovi
Nothronychus	696	654	217	871	0.94	0.31	1.25	Their
Nqwebasaurus	118	141	73	214	1.19	0.62	1.81	Ornitho
Ornitholestes	215	-	119	-	-	0.55	-	coel
Ornithomimus	435	475	310	785	1.09	0.71	1.8	Ornitho
Ornithomimus	310	459	-	-	1.48	-	-	Ornitho
Ornithomimus	418	485	332	817	1.16	0.79	1.95	Ornitho
Ornithomimus	425	463	332	795	1.09	0.78	1.87	Ornitho
Ornithomimus	500	582	-	-	1.16	-	-	Ornitho
Oviraptorid incertae sedis	30	42	-	-	1.4	-	-	Ovi
Oviraptorid incertae sedis	39	55	-	-	1.41	-	-	Ovi
Panguraptor	164	188	90	278	1.15	0.55	1.7	Basal
Parvicursor	53	76	58	134	1.43	1.09	2.53	Alv
Piatnitzkysaurus	552	492	290	782	0.89	0.53	1.42	Teta
Podokesaurus	86	104	65	169	1.21	0.76	1.97	Basal
Procompsognathus	96	110.4	69.8	180.2	1.15	0.73	1.88	Basal
Protarchaeopteryx	122	160	85	245	1.31	0.7	2.01	Ovi
Qianzhousaurus	700	760	-	-	1.09	-	-	Tyran
Rahonavis	88	120	48	168	1.36	0.55	1.91	Dro
Raptorrex	338	397	266	663	1.17	0.79	1.96	Tyran
Rativates	397	430	297	727	1.08	0.75	1.83	Ornitho
Sanjuansaurus	395	350	-	-	0.89	-	-	Basal
Sarcosaurus	321	-	-	-	-	-	-	Basal
Saurophaganax	1135	907	470	1377	0.8	0.41	1.21	Allo
Saurornithoides	86.5	-	107	-	-	1.24	-	Troo
Saurornithoides	198	243	139	382	1.23	0.7	1.93	Troo
Saurornitholestes	225	257	113	370	1.14	0.5	1.64	Dro
Saurornitholestes	216	279	116	395	1.29	0.54	1.83	Dro
Scansoriopteryx (Epidendrosaurus)	16.5	19.3	12	31.3	1.17	0.73	1.9	scan
Sciurumimus	50.6	54.2	32.1	86.3	1.07	0.63	1.71	Comp
Segisaurus	143	164	98	262	1.15	0.69	1.83	Cera
Segnosaurus	840	860	274	1134	1.02	0.33	1.35	Their
Serikornis	67.4	95.2	48.5	143.7	1.41	0.72	2.13	Anchi
Shenzhousaurus	191	-	-	-	-	-	-	Ornitho
Shuvuuia	64	97.7	73.6	171.3	1.53	1.15	2.68	Alv
Shuvuuia	124.5	158.2	-	-	1.27	-	-	Alv
Similicaudipteryx	220	240	183	423	1.09	0.83	1.92	Ovi
Similicaudipteryx	140	182	101	283	1.3	0.72	2.02	Ovi
Similicaudipteryx	38	48.6	29.1	77.7	1.28	0.77	2.04	Ovi
Sinocalliopteryx	250	280	160	440	1.12	0.64	1.76	Comp
Sinornithoides	140	191	111	302	1.36	0.79	2.16	Troo
Sinornithomimus	323	347	213	560	1.07	0.66	1.73	Ornitho
Sinornithomimus	178	177	-	-	0.99	-	-	Ornitho
Sinornithomimus	181	180.5	-	-	1	-	-	Ornitho
Sinornithomimus	190	-	128	-	-	0.67	-	Ornitho
Sinornithomimus	195	199.5	-	-	1.02	-	-	Ornitho
Sinornithomimus	200	205	-	-	1.03	-	-	Ornitho
Sinornithomimus	413	441	-	-	1.07	-	-	Ornitho
Sinornithosaurus	109.8	131.9	88.2	220.1	1.2	0.8	2	Dro
Sinornithosaurus	146	-	93	-	-	0.64	-	Dro
Sinosauropteryx	86	100	64	164	1.16	0.74	1.91	Comp
Sinosauropteryx sp.	108	152	96	248	1.41	0.89	2.3	Comp
Sinosaurus	590	495	312	807	0.84	0.53	1.37	Basal
Sinovenator	118	154	85	239	1.31	0.72	2.03	Troo
Sinraptor	876	776	410	1186	0.89	0.47	1.35	Allo
Sinusonasus	141	179	106	285	1.27	0.75	2.02	Basal
Skorpiovenator	730	670	-	-	0.92	-	-	Cera
Staurikosaurus	230	245	-	-	1.07	-	-	Basal
Stokesosaurus	667	680	-	-	1.02	-	-	Basal
Struthiomimus	480	535	365	900	1.11	0.76	1.88	Ornitho
Struthiomimus	495	-	355	-	-	0.72	-	Ornitho
Struthiomimus	502	556	398	954	1.11	0.79	1.9	Ornitho
Struthiomimus	513	560	385	945	1.09	0.75	1.84	Ornitho
Struthiomimus	370	407	-	-	1.1	-	-	Ornitho
Struthiomimus	430	560	387	947	1.3	0.9	2.2	Ornitho
Suchomimus	1075	945	-	-	0.88	-	-	Teta
Szechuanosaurus	585	580	225	805	0.99	0.38	1.38	Teta
Tanycolagreus	356	387	216	603	1.09	0.61	1.69	Tyran
Tarbosaurus	560	585	420	1005	1.04	0.75	1.79	Tyran
Tarbosaurus	580	590	410	1000	1.02	0.71	1.72	Tyran
Tarbosaurus	630	617	410	1027	0.98	0.65	1.63	Tyran
Tarbosaurus	700	700	445	1145	1	0.64	1.64	Tyran
Tarbosaurus	780	710	491	1201	0.91	0.63	1.54	Tyran
Tarbosaurus	960	979	547	1526	1.02	0.57	1.59	Tyran
Tarbosaurus	965	849	531	1380	0.88	0.55	1.43	Tyran
Tarbosaurus	970	-	555	-	-	0.57	-	Tyran
Tarbosaurus	970	870	535	1405	0.9	0.55	1.45	Tyran
Tarbosaurus	990	871	535	1406	0.88	0.54	1.42	Tyran
Tarbosaurus	1120	885	526	1411	0.79	0.47	1.26	Tyran
Tawa	176	180	79	259	1.02	0.45	1.47	Basal
Tianyuraptor	200	255	150	405	1.28	0.75	2.03	Dro
Torvosaurus	830	726.8	-	-	0.88	-	-	Teta
Troodon	310	350	220	570	1.13	0.71	1.84	Troo
Tugulusaurus	205	245	-	-	1.2	-	-	coel
Tyrannosaurus	720	840	560	1400	1.17	0.78	1.94	Tyran
Tyrannosaurus	1033	890	-	-	0.86	-	-	Tyran
Tyrannosaurus	1143	1118	593	1711	0.98	0.52	1.5	Tyran
Tyrannosaurus	1200	1020	-	-	0.85	-	-	Tyran
Tyrannosaurus	1200	1092	660	1752	0.91	0.55	1.46	Tyran
Tyrannosaurus	1280	1090	666	1756	0.85	0.52	1.37	Tyran
Tyrannosaurus	1300	1140	684	1824	0.88	0.53	1.4	Tyran
Tyrannosaurus	1340	1180	698	1878	0.88	0.52	1.4	Tyran
Tyrannosaurus	1345	1245	671	1916	0.93	0.5	1.42	Tyran
Tyrannosaurus	1350	1166	-	-	0.86	-	-	Tyran
Unenlagia	368	418	-	-	1.14	-	-	Dro
Velociraptor	238	255	99	354	1.07	0.42	1.49	Dro
Velociraptor	175	200	110	310	1.14	0.63	1.77	Dro
Velociraptor	157	182	-	-	1.16	-	-	Dro
Velociraptor	187	203	99.4	302.4	1.09	0.53	1.62	Dro
Velocisaurus	112.1	142.7	85.7	228.4	1.27	0.76	2.04	Teta
Wulatelong	255	335	143	478	1.31	0.56	1.87	Ovi
Xenotarsosaurus	611	533	-	-	0.87	-	-	Teta
Xixianykus	70	91	68	159	1.3	0.97	2.27	Alv
Yangchuanosaurus	850	755	-	-	0.89	-	-	Allo
Yi	68	81.7	48.9	130.6	1.2	0.72	1.92	scan
Yulong	72	88.8	43.3	132.1	1.23	0.6	1.83	Ovi
Yutyrannus	650	655	350	1005	1.01	0.54	1.55	Tyran
Yutyrannus	850	725	350	1075	0.85	0.41	1.26	Tyran
Yutyrannus	613	623	312	935	1.02	0.51	1.53	Tyran
Zhenyuanlong	193.4	260.3	129.8	390.1	1.35	0.67	2.02	Dro
Zhongjianosaurus	59	78	39	117	1.32	0.66	1.98	Dro
Zoulong	336	-	224	-	-	0.67	-	coel
