# Supplementary material for: Aerodynamics Show Membrane-Winged Theropods Were a Poor Gliding Dead-end
Source: iScience. 2020 Oct 22;23(12):101574. doi: 10.1016/j.isci.2020.101574 (PMC7756141; doi:10.1016/j.isci.2020.101574)
Supplement: Table S10. Relative Limb Length against either Snout to Vent Length (SVL) or Trunk (Tr) Length across Non-avian and Basal Avian Theropods, Related to Main Text and Transparent Methods — All measurements in mm. [file mmc6.xlsx]

## Sheet: Supplementary Table 10
Taxon	SVL	TR	F	T	MT	Hind	Hind/Tr	Hind/SVL	OLS Hind/Tr Residual	RMA Hind/Tr Residual	OLS Hind/SVL Residual	RMA Hind/SVL Residual
"Raptorrex"	1296	697	338	397	266	1001	1.43615	0.772377	0.047008	0.035602	0.081073	0.073021
Allosaurus	3270	1647	850	690	327	1867	1.13358	0.570948	-0.018773	-0.038401	-0.015639	-0.031262
Anchiornis	246.9	116.4	66.2	106.4	55.2	227.8	1.95704	0.922641	0.10446	0.11017	0.096433	0.10194
Anchiornis	249.1	133	69.5	106	61	236.5	1.7782	0.949418	0.068573	0.073006	0.10919	0.11463
Archaeopteryx	231	115	52.6	68.5	37	158.1	1.37478	0.684416	-0.00038491	0.0095903	-0.035763	-0.029707	Ambopteryx values estimated from image
Archaeopteryx	153.5	74.5	37	52.5	30.2	119.7	1.60671	0.779805	0.047919	0.055928	0.0056586	0.015058	Hind/SVL~0.73
Archaeopteryx	186.5	91.5	48	73	40	161	1.75956	0.863271	-0.049425	-0.043601	0.057083	0.064889	Hind/Tr~1.23			Ordinary Least Squares Regression: SVL-Hind					Ordinary Least Squares Regression: TR-Hind
Archaeorhynchus	140	75	37	42	20	99	1.32	0.707143	-0.085461	-0.07555	-0.040254	-0.030102
Aurornis	246	127	66	90.5	44	200.5	1.57874	0.815041	0.014919	0.019794	0.042443	0.047984				Slope a:	0.91412	Std. error a:	0.023135		Slope a:	0.90101	Std. error a:	0.026544
Bambiraptor	460	208.1	118	167	77	362	1.73955	0.786957	0.078276	0.078429	0.05056	0.050981				Intercept b:	0.074079	Std. error b:	0.062837		Intercept b:	0.39165	Std. error b:	0.062816
Caihong	258.9	119.3	70.9	82.8	49	202.7	1.69908	0.782928	0.044133	0.049606	0.026892	0.032015
Caudipteryx	583.2	286.8	145	183	112	440	1.53417	0.754458	0.079972	0.077951	0.041096	0.039576				95% bootstrapped confidence intervals (N=1999):					95% bootstrapped confidence intervals (N=1999):
Caudipteryx	561.7	261.2	145	188	113	446	1.7075	0.794018	0.037503	0.034589	0.06189	0.060677				Slope a:	(0.8774, 0.95407)				Slope a:	(0.85565, 0.94848)
Changuraptor	450		153	168.3	111.2	432.5	-	0.961111	-	-	0.13656	0.13716				Intercept b:	(-0.04188, 0.17783)				Intercept b:	(0.26635, 0.50413)
Coelophysis	1295	545	209	224	126	559	1.02569	0.43166	-0.10975	-0.11881	-0.17164	-0.17969
Coelophysis	1230	603	203	221	125	549	0.910448	0.446341	-0.15717	-0.16719	-0.15904	-0.16666				Correlation:					Correlation:
Compsognathid sp.	1000	-	235	280	160	675	-	0.675	-	-	0.012877	0.0069457				r:	0.97981				r:	0.97615
Compsognathus	352	182	65.8	87.2	56	209	1.14835	0.59375	-0.10785	-0.10641	-0.081768	-0.079158				r2:	0.96003				r2:	0.95286
Compsognathus	500	-	108	131.8	80.9	320.7	-	0.6414	-	-	-0.035152	-0.035413				t:	39.512				t:	33.944
Confuciusornis	209	104	46.7	53.2	24	123.9	1.19135	0.592823	-0.11594	-0.10916	-0.10189	-0.095016				p (uncorr.):	3.6242e-47				p (uncorr.):	1.6733e-39
Confuciusornis	270	142	59	69	33.5	161.5	1.13732	0.598148	-0.12271	-0.1189	-0.088455	-0.083675				Permutation p:	0.0001				Permutation p:	0.0001
Confuciusornis	188	93	41.8	48.7	23.2	113.7	1.22258	0.604787	-0.10951	-0.10166	-0.097163	-0.089422
Dalianraptor	240	105	49	68	43	160	1.52381	0.666667	-0.0086389	-0.0019451	-0.045748	-0.040005				RMA Regression: SVL-Hind					RMA Regression: TR-Hind
Dilophosaurus	2629	1461	557	555	300	1412	0.966461	0.537086	-0.093191	-0.11167	-0.050329	-0.064168
Eodromaeus	770	410	160	165	100	425	1.03659	0.551948	-0.1174	-0.12373	-0.084277	-0.08807				Slope a:	0.93295	Std. error a:	0.023135		Slope a:	0.92303	Std. error a:	0.026544
Eoraptor	625	-	152	156	81	389	-	0.6224	-	-	-0.039888	-0.041974				Intercept b:	0.023503	Std. error b:	0.0039481		Intercept b:	0.34046	Std. error b:	0.0039451
Eosinopteryx	165.8	83	48.5	69.5	35.5	153.5	1.8494	0.925814	0.065352	0.074294	0.083072	0.09184
Epidendrosaurs	-	37	16.2	18.9	11.9	47	1.27027	-	-0.13252	-0.11585	-	-				95% bootstrapped confidence intervals (N=1999):					95% bootstrapped confidence intervals (N=1999):
Epidendrosaurs	-	38	16.5	19.25	12	47.75	1.25658	-	-0.13608	-0.11966	-	-				Slope a:	(0.89718, 0.9732)				Slope a:	(0.87535, 0.97103)
Epidexipteryx	200	115	51	63	31	145	1.26087	0.725	-0.086988	-0.081164	-0.016119	-0.0088848				Intercept b:	(-0.088986, 0.12632)				Intercept b:	(0.22291, 0.45374)
Eustreptospondylus	2095	1135	498	479	232	1209	1.0652	0.577088	-0.0618	-0.077868	-0.0276	-0.039581
Gallimimus	1140	632	270	306	220	796	1.25949	0.698246	-0.014206	-0.024676	0.032469	0.025466				Correlation:					Correlation:
Gorgosaurus	2525	1305	645	714	456	1815	1.3908	0.718812	0.060036	0.042633	0.074736	0.061228				r:	0.97981				r:	0.97615
Haplocheirus	890	448.5	214.3	269.3	144.6	628.2	1.40067	0.705843	0.017188	0.0099979	0.027934	0.022957				r2:	0.96003				r2:	0.95286
Heyuannia	1217	547	255	320	135	710	1.29799	0.583402	-0.0073408	-0.016429	-0.043134	-0.050672				t:	39.512				t:	33.944
Huaxiagnathus	659	317	163.3	183.4	109.7	456.4	1.43975	0.692564	0.01422	0.010348	0.0084785	0.0059587				p (uncorr.):	3.6242e-47				p (uncorr.):	1.6733e-39
Jeholornis	315	155	73.25	87.85	46.6	207.7	1.34	0.659365	-0.047721	-0.044751	-0.040388	-0.03687				Permutation p:	0.0001				Permutation p:	0.0001
Jianchangosaurus	1180	510	206.6	316	171	693.6	1.36	0.587797	0.009916	0.0014971	-0.041026	-0.048311
Jinfengopteryx	275	-	70.3	100.5	60	230.8	-	0.839273	-	-	0.059324	0.063953
Jixiangornis	327	-	71.9	83.2	41.3	196.4	-	0.600612	-	-	-0.079526	-0.076313
Juravenator	279.5	123	52	58.1	32	142.1	1.15528	0.508408	-0.12208	-0.1169	-0.15776	-0.15326
Khaan	895	420	193	240	110	543	1.29286	0.606704	-0.02042	-0.026982	-0.037588	-0.042611
Limusaurus	766	340	208	249	155	612	1.8	0.798956	0.11422	0.10968	0.076153	0.072402
Linheraptor	910	365	230	255	125	610	1.67123	0.67033	0.085033	0.079812	0.0063439	0.0011842
M. zhaoianus	240	111.5	74.8	95.5	49.4	219.7	1.9704	0.915417	0.10557	0.11169	0.091962	0.097705
Mei long	242	122	81	106	58	245	2.0082	1.0124	0.11769	0.12295	0.136	0.14168
Microraptor gui	160	70	46.7	63.8	39.1	149.6	2.13714	0.935	0.12083	0.1314	0.086031	0.095091
Microraptor gui	215	99	64	74	47	185	1.86869	0.860465	0.077437	0.084694	0.060974	0.067616
Microraptor gui	297	139	97	124.4	70.1	291.5	2.09712	0.981481	0.14211	0.14613	0.13017	0.13417
Ornithomimus	1785	1011	435	475	310	1220	1.20673	0.683473	-0.012596	-0.027558	0.039906	0.029235
Sapeornis angustis	247	131	58.3	68.5	33.1	159.9	1.22061	0.647368	-0.095481	-0.090903	-0.057433	-0.051925
Sapeornis chaoyangensis	295	154	74.4	81.7	42	198.1	1.28636	0.671525	-0.06574	-0.062709	-0.034898	-0.030843
Sciurumimus	287.25	-	50.6	54.2	32.1	136.9	-	0.476588	-	-	-0.18481	-0.18054
Similicaudipteryx	490	230	140	182	101	423	1.83913	0.863265	0.014864	0.025573	0.09311	0.093014
Similicaudipteryx	134	69	38	48.6	29.1	115.7	1.67681	0.863433	0.10675	0.10595	0.044834	0.055344
Sinocalliopteryx	1000	-	210	280	147	637	-	0.637	-	-	-0.012287	-0.018219
Sinornithomimus	1353	760	323	347	213	883	1.16184	0.652624	-0.041326	-0.053559	0.0095124	0.0011081
Sinornithosaurus	316.3	131	109.8	131.9	88.2	329.9	2.51832	1.043	0.21905	0.22363	0.15892	0.16241
Sinosauropteryx	440	-	86	100	64	250	-	0.568182	-	-	-0.092561	-0.091777
Sinosauropteryx	510	245	108	152	96	356	1.45306	0.698039	0.0071413	0.005733	0.0023379	0.0019148
Sinraptor dongi	3570	1916.5	876	776	410	2062	1.07592	0.577591	-0.034928	-0.056006	-0.0073411	-0.023682
Struthiomimus	2106	1151	480	535	365	1380	1.19896	0.655271	-0.0098247	-0.026027	0.027774	0.01575
Tianyuraptor	800	360	200	260	141	601	1.66944	0.75125	0.083975	0.078886	0.051035	0.046929
Tyrannosaurus	5091	-	1350	1110	671	3131	-	0.615007	-	-	0.033156	0.013912
Yanornis	112	45.5	26.5	35.1	19.5	81.1	1.78242	0.724107	0.023488	0.038178	-0.038281	-0.026304
Yixianornis	180	89	41	52.8	27	120.8	1.3573	0.671111	-0.066	-0.057726	-0.053593	-0.045496
Zhenyuanlong	835	250	193.4	260.3	129.8	583.5	2.334	0.698802	0.21383	0.21223	0.021202	0.016746
Zhongjianornis	198	91	48	71	29	148	1.62637	0.747475	0.013499	0.021561	-0.0032356	0.0040811
Zhongornis	71.5	32.2	15.3	20.5	10.6	46.4	1.44099	0.648951	-0.083724	-0.065727	-0.10261	-0.086963
