# Supplementary material for: Aerodynamics Show Membrane-Winged Theropods Were a Poor Gliding Dead-end
Source: iScience. 2020 Oct 22;23(12):101574. doi: 10.1016/j.isci.2020.101574 (PMC7756141; doi:10.1016/j.isci.2020.101574)
Supplement: Table S11. Regression for Hindlimb Length (mm) versus Femoral Circumference in Theropods, Related to Main Text and Transparent Methods — (A) Hindlimb length (femur +tibia + metatarsus) length regressed against the femoral circumference for both OLS (log limbL= 0.78663log Fcir (+/- 0.020042) + 1.3668 (+/- 0 0.04017), r= 0.95654, p<0.0001) and RMA OLS (log limbL = 0.80431log Fcir (+/- 0.020042) + 1.3323 (+/- 0 0.0016134), r=0.95654, p<0.0001). Rank denotes the relative position of the residual compared to other taxa with the lower number denoting a taxon with a longer metatarsus than expected. All measurements in mm. (B) Yi and Ambopteryx expected versus reconstructed hindlimb values and where they would rank amongst non-avialan theropods. For Yi we ran two different femoral circumferences and hindlimb length permutations. Using the equations in Wang et al. (2019) we get a femoral diameter estimate of ~6.1mm, slightly larger than we obtain from measuring the images (5.7mm). To account for this, we ran both. As for hindlimb, Xu et al. (2015) reconstructed Yi’s hindlimb proportion based on Epidexipteryx. If Yi is proportioned more similarly to Ambopteryx, due to them both being arboreal and Epidexipteryx being terrestrial, this would alter estimated hindlimb length. Therefore, we ran both reconstructions for each femoral circumference estimate. [file mmc7.xlsx]

## Sheet: Supplementary Table 11
A)									B)
Taxon	FL	Fcir	Hindlimb	Residual OLS	Rank	Residual RMA	Rank			FL	Fcir	Hindlimb	Residual OLS	Reconstructed hindlimb	Estimated rank out of 73	Reconstructed hindlimb	Residual RMA	Estimated rank out of 73	Notes
Acrocanthosaurus atokensis	1180	426	2528	-0.032407	49	-0.044346	52		Yi (Epidexipteryx hindlimb model)	68	19.3	198.6	238.813	-0.0800787	63	232.427	-0.0683074	60	Fcir based on Wang et al. 2019
Adasaurus mongoliensis	273	87	716	-0.037581	51	-0.037328	49			68	18	198.6	226.066	-0.0562558	57	219.75	-0.043949	52	Fcir based on our measurements
Afrovenator abakensis	760	275	1768	-0.038181	52	-0.046761	53		Yi (Ambopteryx hindlimb model)	68	19.3	187	238.813	-0.106216	68	232.427	-0.094445	67	Fcir based on Wang et al. 2019
Albertosaurus sarcophagus	1020	350	2640	0.053553	20	0.043121	26			56	18	187	226.066	-0.0823934	63	219.75	-0.0700866	60	Fcir based on our measurements
Alectrosaurus olseni	661	229	1869	0.048481	23	0.041306	27		Ambopteryx	36.8	14.3	120.9	188.635	-0.193196	72	182.62	-0.179122	71	Fcir based on Wang et al. 2019
Allosaurus fragilis	973	381	2141	-0.066427	59	-0.07751	61
Aucasaurus garridoi	730	256	1690	-0.033318	50	-0.041349	50
Australovenator wintonensis	578	178	1469	0.029964	30	0.024722	30
Avimimus portentosus	188	52.8	598	0.054817	19	0.058902	20
Bambiraptor feinbergorum	120	35	364	-0.020318	43	-0.013076	42
Buitreraptor gonzalezorum	147	34	431	0.062961	16	0.070425	15
Chilantaisaurus tashuikouensis	1190	432	2604	-0.024321	45	-0.036368	47
Chirostenotes pergracilis	310	92	885	0.035359	29	0.035183	28
Chuandongocoelurus primitivus	200	63	553	-0.039499	53	-0.03677	48
Coelophysis bauri	209	49	559	0.051044	22	0.055703	21
Coelophysis kayentakatae	272	76	728	0.015817	35	0.017107	33
Coelophysis rhodesiensis	208	56	554	0.0015234	39	0.0051573	39
Coelurus fragilis	210	75	584	-0.075376	61	-0.073984	60
Compsognathus*	108	35	320.7	-0.07532	60	-0.068079	59
Daspletosaurus torosus	655	226	1810	0.039056	28	0.031981	29
Deinocheirus	1320	560	3160	-0.028932	47	-0.042971	51
Deinonychus antirrhopus	336	116	882	-0.045306	54	-0.047261	54
Deltadromeus agilis	740	191	1890	0.11532	2	0.10954	3
Dilophosaurus wetherilli	557	173	1412	0.02251	33	0.017487	31
Dilophosaurus wetherilli	610	185	1490	0.022951	32	0.017413	32
Dromiceoiomimus breviterius	432	127.5	1322	0.098164	5	0.095483	6
Elaphrosaurus bambergi	529	167	1528	0.068858	12	0.064105	19
Eoraptor lunensis	154	62	392	-0.18347	71	-0.18062	71
Eosinopteryx	48.5	15	153.5	-0.10585	67	-0.092104	66
Epidexipteryx	51	14.5	145	-0.11901	69	-0.105	68
Eustreptospondylus oxoniensis	510	188	1245	-0.060562	57	-0.066223	58
Gallimimus bullatus	665	205	1905	0.09459	7	0.088264	8
Gallimimus bullatus	680	207.5	1907	0.090904	8	0.084485	9
Gigantoraptor erlianensis	1100	349	2863	0.089748	9	0.079338	10
Gorgosaurus libratus	1040	378	2634	0.026272	31	0.01525	34
Guanlong wucaii	408	104	1192	0.12281	1	0.12169	1
Halszkaraptor	76.2	20.35	231.9	-0.030863	48	-0.01946	44
Herrerasaurus ischigualastensis	473	169.5	1107	-0.076194	62	-0.081061	62
Huaxiagnathus*	163.3	53	456.4	-0.063831	58	-0.059774	56
IGM100 1128	99	22	305	0.061502	17	0.072307	14
Ingenia yanshini	235	84	626.5	-0.083584	63	-0.083062	63
Khaan mckennai	140	72	361	-0.27034	72	-0.26863	72
Liliensternus liliensterni	424	110	1044	0.04607	25	0.044522	25
M. zhaoinus	75	14.8	219.9	0.054854	18	0.068702	17
Mahakala omnogovae	79	19.93	271	0.04393	27	0.055493	22
Masiakasaurus knopfleri	194	65	502	-0.092198	64	-0.089708	65
Mei long	77	20.7	241	-0.019973	42	-0.0087005	41
Microraptor gui	97	20.6	291.5	0.064303	15	0.075613	11
Nothronychus graffami	696	289	1567	-0.10756	68	-0.11652	69
Ornithomimus edmontonicus	435	110	1220	0.11373	3	0.11218	2
Parvicursor	52.6	10.6	181.6	0.085772	10	0.10218	5
Piatnitzkysaurus floresi	552	245	1334	-0.12104	70	-0.12874	70
Procompsognathus triassicus	96	23	276.2	0.0032394	37	0.013703	35
Rahonavis ostromi	86.9	18	254.9	0.052127	21	0.064472	18
Raptorex kriegsteini	338	87	1001	0.10794	4	0.10819	4
Saurophaganax maximus	1135	440	2512	-0.046211	55	-0.058399	55
Saurornithoides mongoliensis	200	64	582	-0.022682	44	-0.020073	45
Saurornitholestes langstoni	216	63	611	0.0038166	36	0.0065465	37
Shuvuuia deserti	124.5	32	413.7	0.065881	14	0.07381	13
Sinocalliopteryx	250	80	690	-0.024988	46	-0.024092	46
Sinornithoides youngi	140	34.6	442	0.06793	13	0.07526	12
Sinosauropteryx 11	86	27	250	-0.094822	65	-0.085589	64
Sinosauropteryx?*	108	28	356	0.046264	24	0.055218	23
Sinraptor dongi	876	279	2055	0.022215	34	0.013524	36
Struthiomimus altus	501	145	1455	0.095856	6	0.092188	7
Tanycolagreus topwilsoni	356	92	959	0.070235	11	0.070058	16
Tarbosaurus bataar	940	370	2420	-0.0032202	40	-0.014078	43
Tianyuraptor ostromi	200	65	605	-0.011146	41	-0.008656	40
Troodon formosus	317	89.5	887	0.045751	26	0.045786	24
Tyrannosaurus rex	1321	579	3116	-0.04642	56	-0.060715	57
Velociraptor mongoliensis	187	64	489.4	-0.097941	66	-0.095332	67
Zhenyuanlong	193.4	59.6	583.5	0.0027696	38	0.0059253	38
